# Supplementary material for: Trichopolydesmidae from Cameroon, 1: The genus Hemisphaeroparia Schubart, 1955. With a genus-level reclassification of Afrotropical genera of the family (Diplopoda, Polydesmida)
Source: Zookeys. 2018 Sep 19;(785):49–98. doi: 10.3897/zookeys.785.27422 (PMC6160861; doi:10.3897/zookeys.785.27422)
Supplement: XML Treatment for Trichozonus [file zookeys.785.27422-treatment12.xml]

<!DOCTYPE tp:taxon-treatment
  PUBLIC "-//TaxonX//DTD Taxonomic Treatment Publishing DTD v0 20100105//EN" "tax-treatment-NSO.dtd">
<tp:taxon-treatment xmlns:tp="http://www.plazi.org/taxpub"><tp:treatment-meta><kwd-group><label>Taxon classification</label><kwd><named-content xmlns:xlink="http://www.w3.org/1999/xlink" content-type="kingdom">Animalia</named-content></kwd><kwd><named-content xmlns:xlink="http://www.w3.org/1999/xlink" content-type="order">Polydesmida</named-content></kwd><kwd><named-content xmlns:xlink="http://www.w3.org/1999/xlink" content-type="family">Trichopolydesmidae</named-content></kwd></kwd-group><mixed-citation publication-type="journal"><person-group><name><surname>Golovatch</surname><given-names>S. I.</given-names></name><name><surname>Fiemapong</surname><given-names>A. R. Nzoko</given-names></name><name><surname>Tamesse</surname><given-names>J. L.</given-names></name><name><surname>Mauriès</surname><given-names>J.-P.</given-names></name><name><surname>VandenSpiegel</surname><given-names>D.</given-names></name></person-group><article-title><tp:taxon-name><tp:taxon-name-part taxon-name-part-type="family">Trichopolydesmidae</tp:taxon-name-part></tp:taxon-name> from Cameroon, 1: The genus <italic><tp:taxon-name><tp:taxon-name-part taxon-name-part-type="genus" reg="Hemisphaeroparia">Hemisphaeroparia</tp:taxon-name-part></tp:taxon-name></italic> Schubart, 1955. With a genus-level reclassification of Afrotropical genera of the family (<tp:taxon-name><tp:taxon-name-part taxon-name-part-type="class">Diplopoda</tp:taxon-name-part></tp:taxon-name>, <tp:taxon-name><tp:taxon-name-part taxon-name-part-type="order">Polydesmida</tp:taxon-name-part></tp:taxon-name>)</article-title><source>Zookeys</source><day>19</day><month>9</month><year>2018</year><volume>2018</volume><issue>785</issue><fpage>49</fpage><lpage>98</lpage><pub-id pub-id-type="doi">10.3897/zookeys.785.27422</pub-id></mixed-citation></tp:treatment-meta><tp:nomenclature><tp:taxon-name>
            <tp:taxon-name-part taxon-name-part-type="genus" reg="Trichozonus">Trichozonus</tp:taxon-name-part>
          </tp:taxon-name><tp:taxon-authority>Carl, 1905</tp:taxon-authority></tp:nomenclature><tp:treatment-sec sec-type="Type-species" id="SECID0EYYAE"><title>Type-species.</title><p><italic><tp:taxon-name><tp:taxon-name-part taxon-name-part-type="genus" reg="Trichozonus">Trichozonus</tp:taxon-name-part><tp:taxon-name-part taxon-name-part-type="species" reg="escalerae">escalerae</tp:taxon-name-part></tp:taxon-name></italic> Carl, 1905, by monotypy; Equatorial Guinea.</p></tp:treatment-sec><tp:treatment-sec sec-type="Female" id="SECID0EJZAE"><title>Female.</title><p>20 segments, body length 8 mm; paraterga modest, tergal setae long and bacilliform. Like <italic><tp:taxon-name><tp:taxon-name-part taxon-name-part-type="genus" reg="Bactrodesmus">Bactrodesmus</tp:taxon-name-part></tp:taxon-name></italic>, this genus remains too poorly documented to consider in our following analysis.</p><p>The above brief accounts are given to reiterate the foundations of the previous classification and to offer a new one below. The classification developed by <xref ref-type="bibr" rid="B21">Mauriès and Heymer (1996)</xref> in their review of the African <tp:taxon-name><tp:taxon-name-part taxon-name-part-type="family">Trichopolydesmidae</tp:taxon-name-part></tp:taxon-name> (= <tp:taxon-name><tp:taxon-name-part taxon-name-part-type="family">Fuhrmannodesmidae</tp:taxon-name-part></tp:taxon-name>) cannot be accepted because it totally lacks any evolutionary perspective. These authors themselves admit their approach as being “bastard” and overly lumping, as they placed all species but one (<italic><tp:taxon-name><tp:taxon-name-part taxon-name-part-type="genus" reg="Bactrodesmus">Bactrodesmus</tp:taxon-name-part></tp:taxon-name></italic>, dubious) in the single genus <italic><tp:taxon-name><tp:taxon-name-part taxon-name-part-type="genus" reg="Sphaeroparia">Sphaeroparia</tp:taxon-name-part></tp:taxon-name></italic>, within which they accepted six subgenera and suggested several synonymies.</p><p><xref ref-type="bibr" rid="B11">Golovatch (1992</xref>, <xref ref-type="bibr" rid="B12">1994</xref>) provided an evolutionary scenario for the genera of <tp:taxon-name><tp:taxon-name-part taxon-name-part-type="family">Trichopolydesmidae</tp:taxon-name-part></tp:taxon-name> (= <tp:taxon-name><tp:taxon-name-part taxon-name-part-type="family">Fuhrmannodesmidae</tp:taxon-name-part></tp:taxon-name>) known from South America, accepting as the basalmost those genera showing rather small, narrowly fused<sup><xref ref-type="fn" rid="en1">1</xref></sup>, subglobose gonopodal coxae that form no significant gonocoel in which to hinge the largely exposed, usually rather complex and elongate telopodites. Amongst the Afrotropical trichopolydesmids such are the genera <italic><tp:taxon-name><tp:taxon-name-part taxon-name-part-type="genus" reg="Elgonicola">Elgonicola</tp:taxon-name-part></tp:taxon-name></italic>, <italic><tp:taxon-name><tp:taxon-name-part taxon-name-part-type="genus" reg="Heterosphaeroparia">Heterosphaeroparia</tp:taxon-name-part></tp:taxon-name></italic>, <italic><tp:taxon-name><tp:taxon-name-part taxon-name-part-type="genus" reg="Megaloparia">Megaloparia</tp:taxon-name-part></tp:taxon-name></italic>, and <italic><tp:taxon-name><tp:taxon-name-part taxon-name-part-type="genus" reg="Sphaeroparia">Sphaeroparia</tp:taxon-name-part></tp:taxon-name></italic> (Figs <xref ref-type="fig" rid="F1">1D</xref>, <xref ref-type="fig" rid="F2">2A</xref>, <xref ref-type="fig" rid="F1">1B</xref>, and <xref ref-type="fig" rid="F1">1A</xref>, respectively). At the opposite end which obviously represents the evolutionary summit are such genera as <italic><tp:taxon-name><tp:taxon-name-part taxon-name-part-type="genus" reg="Dendrobrachypus">Dendrobrachypus</tp:taxon-name-part></tp:taxon-name></italic>, <italic><tp:taxon-name><tp:taxon-name-part taxon-name-part-type="genus" reg="Eburodesmus">Eburodesmus</tp:taxon-name-part></tp:taxon-name></italic>, and <italic><tp:taxon-name><tp:taxon-name-part taxon-name-part-type="genus" reg="Mecistoparia">Mecistoparia</tp:taxon-name-part></tp:taxon-name></italic> (Figs <xref ref-type="fig" rid="F2">2D, E</xref> and <xref ref-type="fig" rid="F2">2B-C</xref>, respectively). Their gonopodal coxae are especially voluminous and inflated laterad; the particularly deep gonocoel is capable of concealing entire or nearly entire telopodites. Sometimes the coxa shows a rather conspicuous apicolateral process or lobe, this being suberect (<italic><tp:taxon-name><tp:taxon-name-part taxon-name-part-type="genus" reg="Heterosphaeroparia">Heterosphaeroparia</tp:taxon-name-part></tp:taxon-name></italic>, Figure <xref ref-type="fig" rid="F2">2A</xref>, <abbrev xmlns:xlink="http://www.w3.org/1999/xlink" xlink:title="coxal process" id="ABBRID0EB5AE" xlink:type="simple">cp</abbrev>) or directed more or less mesally (<italic><tp:taxon-name><tp:taxon-name-part taxon-name-part-type="genus" reg="Eburodesmus">Eburodesmus</tp:taxon-name-part></tp:taxon-name></italic>, Figure <xref ref-type="fig" rid="F2">2E</xref>, <abbrev xmlns:xlink="http://www.w3.org/1999/xlink" xlink:title="coxal process" id="ABBRID0EQ5AE" xlink:type="simple">cp</abbrev>). <xref ref-type="bibr" rid="B24">Schubart (1955)</xref> created his <italic><tp:taxon-name><tp:taxon-name-part taxon-name-part-type="genus" reg="Eburodesmus">Eburodesmus</tp:taxon-name-part></tp:taxon-name></italic>, based on such evident and more or less mesally directed coxal processes (Figure <xref ref-type="fig" rid="F2">2E</xref>, <abbrev xmlns:xlink="http://www.w3.org/1999/xlink" xlink:title="coxal process" id="ABBRID0ED6AE" xlink:type="simple">cp</abbrev>), but we think this may be only a species-level character occasionally present also in distinctly more basal taxa, e.g., <italic><tp:taxon-name><tp:taxon-name-part taxon-name-part-type="genus" reg="Heterosphaeroparia">Heterosphaeroparia</tp:taxon-name-part></tp:taxon-name></italic> (Figure <xref ref-type="fig" rid="F2">2A</xref>, <abbrev xmlns:xlink="http://www.w3.org/1999/xlink" xlink:title="coxal process" id="ABBRID0ES6AE" xlink:type="simple">cp</abbrev>). A series <!--PageBreak-->of transitions can be seen between the two extremes, e.g., in <italic><tp:taxon-name><tp:taxon-name-part taxon-name-part-type="genus" reg="Heterosphaeroparia">Heterosphaeroparia</tp:taxon-name-part></tp:taxon-name></italic>, <italic><tp:taxon-name><tp:taxon-name-part taxon-name-part-type="genus" reg="Elgonicola">Elgonicola</tp:taxon-name-part></tp:taxon-name></italic> or <italic><tp:taxon-name><tp:taxon-name-part taxon-name-part-type="genus" reg="Hemisphaeroparia">Hemisphaeroparia</tp:taxon-name-part></tp:taxon-name></italic>, when 1–3 prominent branches project well beyond the coxal margin, while the telopodite is mainly deeply sunken inside the coxa. Typically there are 2+2 particularly strong setae near the place of central fusion of both coxae, while their lateral surfaces are normally more or less clearly granulate/alveolate and setose.</p><p>The cannula in Afrotropical <tp:taxon-name><tp:taxon-name-part taxon-name-part-type="family">Trichopolydesmidae</tp:taxon-name-part></tp:taxon-name> is invariably medium-sized, tube-shaped, strongly curved, long, and slender, its tip entering the densely setose, funnel-shaped, “prefemoral” part of the telopodite which extends from base to apex. The seminal groove is mostly rather short and straight, usually running on the mesal side to end on a simple, more or less finger- or spine-shaped, sometimes retrorse solenomere (<abbrev xmlns:xlink="http://www.w3.org/1999/xlink" xlink:title="solenomere" id="ABBRID0EVAAG" xlink:type="simple">sl</abbrev>). In a few cases, the solenomere ends near a kind of hairy pulvillus or shows a tooth at its base. However, there is a remarkable exception, when the seminal groove makes a distinct loop before proceeding onto a prominent solenomere (e.g., <italic><tp:taxon-name><tp:taxon-name-part taxon-name-part-type="genus" reg="Eburodesmus">Eburodesmus</tp:taxon-name-part></tp:taxon-name></italic>, Figure <xref ref-type="fig" rid="F2">2E</xref>). Such situations seem to imply telopodite torsion. The length of a solenomere is usually barely more than species-specific, but the course of the seminal groove is definitely a generic-level character, as can be seen in Neotropical or Southeast Asian <tp:taxon-name><tp:taxon-name-part taxon-name-part-type="family">Trichopolydesmidae</tp:taxon-name-part></tp:taxon-name> (<xref ref-type="bibr" rid="B11">Golovatch 1992</xref>, <xref ref-type="bibr" rid="B12">1994</xref>, <xref ref-type="bibr" rid="B18">Golovatch et al. 2014</xref>, <xref ref-type="bibr" rid="B17">Golovatch and VandenSpiegel 2016</xref>).</p><p>The gonopodal telopodite is typically helmet- or boat-shaped. At the apicolateral end which is opposite to the “prefemoral” funnel there is a group of partly especially stiff setae usually extending basad across or over most of the funnel. Variations in the shape of the remaining parts of the telopodite are especially prominent. Among the most common outgrowths or processes of the telopodite we choose to denominate the following. A unipartite telopodite which shows only a single prominent branch, apical in position (<abbrev xmlns:xlink="http://www.w3.org/1999/xlink" xlink:title="apical branch of telopodite" id="ABBRID0E2BAG" xlink:type="simple">ab</abbrev>), is observed in <italic><tp:taxon-name><tp:taxon-name-part taxon-name-part-type="genus" reg="Dendrobrachypus">Dendrobrachypus</tp:taxon-name-part></tp:taxon-name></italic>, <italic><tp:taxon-name><tp:taxon-name-part taxon-name-part-type="genus" reg="Mabocus">Mabocus</tp:taxon-name-part></tp:taxon-name></italic>, <italic><tp:taxon-name><tp:taxon-name-part taxon-name-part-type="genus" reg="Mecistoparia">Mecistoparia</tp:taxon-name-part></tp:taxon-name></italic> and <italic><tp:taxon-name><tp:taxon-name-part taxon-name-part-type="genus" reg="Physetoparia">Physetoparia</tp:taxon-name-part></tp:taxon-name></italic> (Figs <xref ref-type="fig" rid="F2">2D</xref>, <xref ref-type="fig" rid="F1">1E-F</xref>, <xref ref-type="fig" rid="F2">2B–C</xref> and <xref ref-type="fig" rid="F1">1C</xref>, respectively). Bi- or tripartite telopodites are more usual, sometimes also supplied with evident central lobes (<abbrev xmlns:xlink="http://www.w3.org/1999/xlink" xlink:title="lobe" id="ABBRID0ELDAG" xlink:type="simple">lo</abbrev>). The branch which is the closest to the apex is denominated an apical branch (<abbrev xmlns:xlink="http://www.w3.org/1999/xlink" xlink:title="apical branch of telopodite" id="ABBRID0EPDAG" xlink:type="simple">ab</abbrev>), while that lying the closest to the basal part is termed a basal branch (<abbrev xmlns:xlink="http://www.w3.org/1999/xlink" xlink:title="basal branch of telopodite" id="ABBRID0ETDAG" xlink:type="simple">bb</abbrev>). If there is another branch located between <abbrev xmlns:xlink="http://www.w3.org/1999/xlink" xlink:title="apical branch of telopodite" id="ABBRID0EXDAG" xlink:type="simple">ab</abbrev> and <abbrev xmlns:xlink="http://www.w3.org/1999/xlink" xlink:title="basal branch of telopodite" id="ABBRID0E2DAG" xlink:type="simple">bb</abbrev>, this is a medial branch (<abbrev xmlns:xlink="http://www.w3.org/1999/xlink" xlink:title="medial branch of telopodite" id="ABBRID0E6DAG" xlink:type="simple">mb</abbrev>). Two of or all three branches are often strongly adjacent to each other. A few species groups may be provisionally outlined based on the general conformation of the gonopodal telopodites.</p><p>Two different general trends can be observed in the evolution of the gonopods in Afrotropical <tp:taxon-name><tp:taxon-name-part taxon-name-part-type="family">Trichopolydesmidae</tp:taxon-name-part></tp:taxon-name>. While the coxa tends to grow and develops an increasingly prominent gonocoel, the originally relatively complex and largely exposed telopodite, at least in some cases, seems to shrink gradually and often becomes simplified. Indeed, the presumably basal taxa with particularly small gonocoxae (e.g., <italic><tp:taxon-name><tp:taxon-name-part taxon-name-part-type="genus" reg="Sphaeroparia">Sphaeroparia</tp:taxon-name-part></tp:taxon-name></italic>, <italic><tp:taxon-name><tp:taxon-name-part taxon-name-part-type="genus" reg="Elgonicola">Elgonicola</tp:taxon-name-part></tp:taxon-name></italic> or <italic><tp:taxon-name><tp:taxon-name-part taxon-name-part-type="genus" reg="Megaloparia">Megaloparia</tp:taxon-name-part></tp:taxon-name></italic>, Figs <xref ref-type="fig" rid="F1">1A</xref>, <xref ref-type="fig" rid="F1">1D</xref> and <xref ref-type="fig" rid="F1">1B</xref>, respectively) show complex apical structures on telopodites. In cases like <italic><tp:taxon-name><tp:taxon-name-part taxon-name-part-type="genus" reg="Eburodesmus">Eburodesmus</tp:taxon-name-part></tp:taxon-name></italic> (Figure <xref ref-type="fig" rid="F2">2E</xref>) and <italic><tp:taxon-name><tp:taxon-name-part taxon-name-part-type="genus" reg="Heterosphaeroparia">Heterosphaeroparia</tp:taxon-name-part></tp:taxon-name></italic> (Figure <xref ref-type="fig" rid="F2">2</xref>), it is the coxal apicolateral process (<abbrev xmlns:xlink="http://www.w3.org/1999/xlink" xlink:title="coxal process" id="ABBRID0EBGAG" xlink:type="simple">cp</abbrev>) that takes the protective function to secure the still complex and exposed parts of the telopodite. Usually, when the outgrowths are mostly concealed and little exposed beyond the coxa, they are particularly few and sometimes reduced just to one branch (e.g., <italic><tp:taxon-name><tp:taxon-name-part taxon-name-part-type="genus" reg="Dendrobrachypus">Dendrobrachypus</tp:taxon-name-part></tp:taxon-name></italic>, Figure <!--PageBreak-->2D or <italic><tp:taxon-name><tp:taxon-name-part taxon-name-part-type="genus" reg="Mecistoparia">Mecistoparia</tp:taxon-name-part></tp:taxon-name></italic>, Figure <xref ref-type="fig" rid="F2">2B, C</xref>). Interestingly, the single species of <italic><tp:taxon-name><tp:taxon-name-part taxon-name-part-type="genus" reg="Sphaeroparia">Sphaeroparia</tp:taxon-name-part></tp:taxon-name></italic>, <italic><tp:taxon-name><tp:taxon-name-part taxon-name-part-type="genus" reg="Sphaeroparia">S.</tp:taxon-name-part><tp:taxon-name-part taxon-name-part-type="species" reg="simplex">simplex</tp:taxon-name-part></tp:taxon-name></italic> Golovatch, 2013, described from the Balkans and several Greek islands (<xref ref-type="bibr" rid="B13">Golovatch 2013</xref>), i.e., well beyond the Afrotropical realm, shows voluminous gonopodal coxae and especially simple and small telopodites, these latter being mostly concealed inside the gonocoel. Now that <italic><tp:taxon-name><tp:taxon-name-part taxon-name-part-type="genus" reg="Sphaeroparia">Sphaeroparia</tp:taxon-name-part></tp:taxon-name></italic> receives a clear definition (see below) and joins the basal group of genera with still small gonocoxae and complex and well-exposed telopodites, the identity and generic allocation of <italic><tp:taxon-name><tp:taxon-name-part taxon-name-part-type="genus" reg="Sphaeroparia">S.</tp:taxon-name-part><tp:taxon-name-part taxon-name-part-type="species" reg="simplex">simplex</tp:taxon-name-part></tp:taxon-name></italic> must be revised (Vagalinski et al., in preparation).</p><p>When a delicate solenomere is left well-exposed (Figs <xref ref-type="fig" rid="F1">1C</xref>, <xref ref-type="fig" rid="F2">2D, F-G</xref>), it appears to always be protected by adjacent stronger structures serving as a solenophore. The number and shapes of such accessory outgrowths (processes and lobes) varies between species, but they are always few (1–3) and tend to be little exposed to fully concealed or even absent in more advanced genera.</p><p>Such are the main guidelines, all based solely on gonopodal anatomy, to follow in order to obtain new generic delimitations arranged according to an increasing complexity of the coxae, combined with a decreasing complexity of the telopodites. Somatic characters such as the number of body segments (19 in the male or in both sexes, or 20 in both sexes), the pore formula (always normal, but can be a little abbreviated on the last 1–2 segments before the telson: 5, 7, 9, 10, 12, 13, 15–17(18,19)), the degree of development of paraterga (usually moderate, often small, but never really well-developed and strongly flattened dorsally), the position of the ozopores (usually open flush dorsally near the caudal corner of pore-bearing paraterga), the shape of tergal setae (short and clavate to very long and bacilliform), the presence of modifications on male legs 2 (enlarged in <italic><tp:taxon-name><tp:taxon-name-part taxon-name-part-type="genus" reg="Bactrodesmus">Bactrodesmus</tp:taxon-name-part></tp:taxon-name></italic>) and on the male head (ranging sporadically from nothing to a strong, central bulge or a mushroom-like or bulbous tubercle), they all are considered here as species-specific. This situation agrees with general wisdom derived from other tropical faunas (<xref ref-type="bibr" rid="B12">Golovatch 1994</xref>, <xref ref-type="bibr" rid="B18">Golovatch et al. 2014</xref>).</p><p>A somatic character that deserves special mention is the unusually strongly developed peri-spiracular structure on segment 2. In all new species described below, the spiracle is located on a high finger with a complex tip placed next to coxa 2 (Figs <xref ref-type="fig" rid="F11">11K</xref>, <xref ref-type="fig" rid="F21">21J-L</xref>). Is this a generic feature that characterizes <italic><tp:taxon-name><tp:taxon-name-part taxon-name-part-type="genus" reg="Hemisphaeroparia">Hemisphaeroparia</tp:taxon-name-part></tp:taxon-name></italic>? Could <xref ref-type="bibr" rid="B10">Cook (1896b)</xref> have mistaken the spiracle for leg 2 in his <italic><tp:taxon-name><tp:taxon-name-part taxon-name-part-type="genus" reg="Bactrodesmus">Bactrodesmus</tp:taxon-name-part></tp:taxon-name></italic>?</p><p>The generic reclassification presented below considers only the type species, leaving aside the other component species and their allocations to our next paper on Afrotropical <tp:taxon-name><tp:taxon-name-part taxon-name-part-type="family">Trichopolydesmidae</tp:taxon-name-part></tp:taxon-name> (Golovatch et al., in preparation). Two nominal genera, <italic><tp:taxon-name><tp:taxon-name-part taxon-name-part-type="genus" reg="Bactrodesmus">Bactrodesmus</tp:taxon-name-part></tp:taxon-name></italic> and <italic><tp:taxon-name><tp:taxon-name-part taxon-name-part-type="genus" reg="Trichozonus">Trichozonus</tp:taxon-name-part></tp:taxon-name></italic>, are dubious and are for the time being to be discarded from further consideration, because their gonopodal characters remain unknown. Whereas <italic><tp:taxon-name><tp:taxon-name-part taxon-name-part-type="genus" reg="Bactrodesmus">B.</tp:taxon-name-part><tp:taxon-name-part taxon-name-part-type="species" reg="claviger">claviger</tp:taxon-name-part></tp:taxon-name></italic> is generally possible to revise or recognize based either on type or topotypic material from Liberia, since male legs 2 of this species are said to be conspicuously enlarged (<xref ref-type="bibr" rid="B10">Cook 1896b</xref>), the identity of <italic><tp:taxon-name><tp:taxon-name-part taxon-name-part-type="genus" reg="Trichozonus">T.</tp:taxon-name-part><tp:taxon-name-part taxon-name-part-type="species" reg="escalerae">escalerae</tp:taxon-name-part></tp:taxon-name></italic> is bound to remain obscure (<xref ref-type="bibr" rid="B7">Carl 1905</xref>) until a male topotypic sample from Fernando Po becomes available for study.</p><!--PageBreak--></tp:treatment-sec><tp:treatment-sec><!--Section generated to contain objects referenced in tp:taxon-treatment.--><fig id="F1" position="float" orientation="portrait"><label>Figure 1.</label><caption><p>Gonopods of the type species of some African <tp:taxon-name><tp:taxon-name-part taxon-name-part-type="family">Trichopolydesmidae</tp:taxon-name-part></tp:taxon-name>. <bold>A</bold><italic><tp:taxon-name><tp:taxon-name-part taxon-name-part-type="genus" reg="Sphaeroparia">Sphaeroparia</tp:taxon-name-part><tp:taxon-name-part taxon-name-part-type="species" reg="minuta">minuta</tp:taxon-name-part></tp:taxon-name></italic> Attems, 1909 (after <xref ref-type="bibr" rid="B1">Attems 1909</xref>) <bold>B</bold><tp:taxon-name><tp:taxon-name-part taxon-name-part-type="genus" reg="Sphaeroporia">Sphaeroporia</tp:taxon-name-part> (<tp:taxon-name-part taxon-name-part-type="subgenus" reg="Megaloparia">Megaloparia</tp:taxon-name-part>) <tp:taxon-name-part taxon-name-part-type="species" reg="lignivora">lignivora</tp:taxon-name-part></tp:taxon-name> Brolemann, 1920 (after <xref ref-type="bibr" rid="B5">Brolemann 1920</xref>) <bold>C</bold><tp:taxon-name><tp:taxon-name-part taxon-name-part-type="genus" reg="Sphaeroparia">Sphaeroparia</tp:taxon-name-part> (<tp:taxon-name-part taxon-name-part-type="subgenus" reg="Physetoparia">Physetoparia</tp:taxon-name-part>) <tp:taxon-name-part taxon-name-part-type="species" reg="imbecilla">imbecilla</tp:taxon-name-part></tp:taxon-name> Brolemann, 1920 (after <xref ref-type="bibr" rid="B5">Brolemann 1920</xref>) <bold>D</bold><italic><tp:taxon-name><tp:taxon-name-part taxon-name-part-type="genus" reg="Elgonicola">Elgonicola</tp:taxon-name-part><tp:taxon-name-part taxon-name-part-type="species" reg="jeanneli">jeanneli</tp:taxon-name-part></tp:taxon-name></italic> Attems, 1939 (after <xref ref-type="bibr" rid="B2">Attems 1939</xref>) <bold>E, F</bold><italic><tp:taxon-name><tp:taxon-name-part taxon-name-part-type="genus" reg="Mabocus">Mabocus</tp:taxon-name-part><tp:taxon-name-part taxon-name-part-type="species" reg="granulifer">granulifer</tp:taxon-name-part></tp:taxon-name></italic> Chamberlin, 1951 (after <xref ref-type="bibr" rid="B20">Kraus 1958</xref>). Reproduced not to scale. Abbreviations: <bold><abbrev xmlns:xlink="http://www.w3.org/1999/xlink" xlink:title="apical branch of telopodite" id="ABBRID0EIDBG" xlink:type="simple">ab</abbrev></bold> apical branch of telopodite, <bold><abbrev xmlns:xlink="http://www.w3.org/1999/xlink" xlink:title="basal branch of telopodite" id="ABBRID0ENDBG" xlink:type="simple">bb</abbrev></bold> basal branch of telopodite, <bold><abbrev xmlns:xlink="http://www.w3.org/1999/xlink" xlink:title="flagellum" id="ABBRID0ESDBG" xlink:type="simple">fl</abbrev></bold> flagellum, <bold><abbrev xmlns:xlink="http://www.w3.org/1999/xlink" xlink:title="lobe" id="ABBRID0EXDBG" xlink:type="simple">lo</abbrev></bold> lobe, <bold><abbrev xmlns:xlink="http://www.w3.org/1999/xlink" xlink:title="solenomere" id="ABBRID0E3DBG" xlink:type="simple">sl</abbrev></bold> solenomere, <bold><abbrev xmlns:xlink="http://www.w3.org/1999/xlink" xlink:title="pulvillus" id="ABBRID0EBEBG" xlink:type="simple">pu</abbrev></bold> pulvillus.</p></caption><graphic xmlns:xlink="http://www.w3.org/1999/xlink" xlink:href="zookeys-785-049-g001.jpg" position="float" orientation="portrait" xlink:type="simple" id="oo_229689.jpg"/></fig><fig id="F2" position="float" orientation="portrait"><label>Figure 2.</label><caption><p>Gonopods of the type species of some African <tp:taxon-name><tp:taxon-name-part taxon-name-part-type="family">Trichopolydesmidae</tp:taxon-name-part></tp:taxon-name>. <bold>A</bold><italic><tp:taxon-name><tp:taxon-name-part taxon-name-part-type="genus" reg="Heterosphaeroparia">Heterosphaeroparia</tp:taxon-name-part><tp:taxon-name-part taxon-name-part-type="species" reg="villiersi">villiersi</tp:taxon-name-part></tp:taxon-name></italic> Schubart, 1955 (after <xref ref-type="bibr" rid="B24">Schubart 1955</xref>) <bold>B, C</bold><italic><tp:taxon-name><tp:taxon-name-part taxon-name-part-type="genus" reg="Mecistoparia">Mecistoparia</tp:taxon-name-part><tp:taxon-name-part taxon-name-part-type="species" reg="lophotocrania">lophotocrania</tp:taxon-name-part></tp:taxon-name></italic> Brolemann, 1926 (after <xref ref-type="bibr" rid="B6">Brolemann 1926</xref>) <bold>D</bold><italic><tp:taxon-name><tp:taxon-name-part taxon-name-part-type="genus" reg="Dendrobrachypus">Dendrobrachypus</tp:taxon-name-part><tp:taxon-name-part taxon-name-part-type="species" reg="pusillus">pusillus</tp:taxon-name-part></tp:taxon-name></italic> Verhoeff, 1941 (after <xref ref-type="bibr" rid="B27">Verhoeff 1941</xref>) <bold>E</bold><italic><tp:taxon-name><tp:taxon-name-part taxon-name-part-type="genus" reg="Eburodesmus">Eburodesmus</tp:taxon-name-part><tp:taxon-name-part taxon-name-part-type="species" reg="erectus">erectus</tp:taxon-name-part></tp:taxon-name></italic> Schubart, 1955 (after <xref ref-type="bibr" rid="B24">Schubart 1955</xref>) <bold>F, G</bold><italic><tp:taxon-name><tp:taxon-name-part taxon-name-part-type="genus" reg="Hemisphaeroparia">Hemisphaeroparia</tp:taxon-name-part><tp:taxon-name-part taxon-name-part-type="species" reg="cumbula">cumbula</tp:taxon-name-part></tp:taxon-name></italic> Schubart, 1955 (after <xref ref-type="bibr" rid="B24">Schubart 1955</xref>). Reproduced not to scale. Abbreviations: <bold><abbrev xmlns:xlink="http://www.w3.org/1999/xlink" xlink:title="apical branch of telopodite" id="ABBRID0ENHBG" xlink:type="simple">ab</abbrev></bold> apical branch of telopodite, <bold><abbrev xmlns:xlink="http://www.w3.org/1999/xlink" xlink:title="basal branch of telopodite" id="ABBRID0ESHBG" xlink:type="simple">bb</abbrev></bold> basal branch of telopodite, <bold><abbrev xmlns:xlink="http://www.w3.org/1999/xlink" xlink:title="coxal process" id="ABBRID0EXHBG" xlink:type="simple">cp</abbrev></bold> coxal process, <bold><abbrev xmlns:xlink="http://www.w3.org/1999/xlink" xlink:title="lobe" id="ABBRID0E3HBG" xlink:type="simple">lo</abbrev></bold> lobe, <bold><abbrev xmlns:xlink="http://www.w3.org/1999/xlink" xlink:title="solenomere" id="ABBRID0EBIBG" xlink:type="simple">sl</abbrev></bold> solenomere.</p></caption><graphic xmlns:xlink="http://www.w3.org/1999/xlink" xlink:href="zookeys-785-049-g002.jpg" position="float" orientation="portrait" xlink:type="simple" id="oo_229690.jpg"/></fig><fig id="F11" position="float" orientation="portrait"><label>Figure 11.</label><caption><p><italic><tp:taxon-name><tp:taxon-name-part taxon-name-part-type="genus" reg="Hemisphaeroparia">Hemisphaeroparia</tp:taxon-name-part><tp:taxon-name-part taxon-name-part-type="species" reg="digitifer">digitifer</tp:taxon-name-part></tp:taxon-name></italic> sp. n., <abbrev xmlns:xlink="http://www.w3.org/1999/xlink" xlink:title="scanning electron microscopy" id="ABBRID0EMUAI" xlink:type="simple">SEM</abbrev> micrographs of ♂ paratype <bold>A, D, G</bold> anterior part of body, lateral, dorsal and ventral views, respectively <bold>B, E, H</bold> midbody segments, lateral, dorsal and ventral views, respectively <bold>C, F, I</bold> posterior part of body, lateral, dorsal and ventral views, respectively <bold>J</bold> midbody segment, caudal view <bold>K</bold> spiracle lateral to coxa 2 <bold>L</bold> midbody paratergum, lateral view. Scale bars: 0.1 mm (<bold>A–J</bold>), 0.02 mm (<bold>K, L</bold>).</p></caption><graphic xmlns:xlink="http://www.w3.org/1999/xlink" xlink:href="zookeys-785-049-g011.jpg" position="float" orientation="portrait" xlink:type="simple" id="oo_229699.jpg"/></fig><fig id="F21" position="float" orientation="portrait"><label>Figure 21.</label><caption><p><italic><tp:taxon-name><tp:taxon-name-part taxon-name-part-type="genus" reg="Hemisphaeroparia">Hemisphaeroparia</tp:taxon-name-part><tp:taxon-name-part taxon-name-part-type="species" reg="subfalcata">subfalcata</tp:taxon-name-part></tp:taxon-name></italic> sp. n., <abbrev xmlns:xlink="http://www.w3.org/1999/xlink" xlink:title="scanning electron microscopy" id="ABBRID0EEDCI" xlink:type="simple">SEM</abbrev> micrographs of ♂ paratype <bold>A, D, G</bold> anterior part of body, lateral, dorsal and ventral views, respectively <bold>B, E, H</bold> midbody segments, lateral, dorsal and ventral views, respectively <bold>C, F, I</bold> posterior part of body, lateral, dorsal and ventral views, respectively <bold>J, L</bold> spiracle lateral to coxa 2, lateral and sublateral views, respectively <bold>K</bold> epicranial tubercle, dorsal view <bold>M</bold> midbody paratergum, lateral view. Scale bars: 0.2 mm (<bold>H, I</bold>), 0.1 mm (<bold>A–G</bold>), 0.05 mm (<bold>J, M</bold>), 0.02 mm (<bold>K, L</bold>).</p></caption><graphic xmlns:xlink="http://www.w3.org/1999/xlink" xlink:href="zookeys-785-049-g021.jpg" position="float" orientation="portrait" xlink:type="simple" id="oo_229710.jpg"/></fig><fn-group><fn id="en1"><p>Shear and Reddell (2017) have recently suggested to consider the polydesmidan gonopodal coxae fused only when the medial fusion is as strong as that observed in the Dalodesmidea. However, the gonocoxae in the Polydesmidea are also fused not only basally to their sternum, but also medially through two small chitinous flaps, each typically supporting two strong setae. However slight, this is also fusion, a condition which may be termed “narrowly fused”.</p></fn></fn-group></tp:treatment-sec><ref-list><ref id="B21"><mixed-citation xmlns:xlink="http://www.w3.org/1999/xlink" xlink:type="simple"><person-group><name name-style="western"><surname>Mauriès</surname><given-names>JP</given-names></name><name name-style="western"><surname>Heymer</surname><given-names>A</given-names></name></person-group> (<year>1996</year>) Nouveaux micropolydesmides d’Afrique centrale: essai de rassemblement pour une révision du genre <italic><tp:taxon-name><tp:taxon-name-part taxon-name-part-type="genus">Sphaeroparia</tp:taxon-name-part></tp:taxon-name></italic> (<tp:taxon-name><tp:taxon-name-part taxon-name-part-type="class">Diplopoda</tp:taxon-name-part></tp:taxon-name>, <tp:taxon-name><tp:taxon-name-part taxon-name-part-type="order">Polydesmida</tp:taxon-name-part></tp:taxon-name>, <tp:taxon-name><tp:taxon-name-part taxon-name-part-type="family">Fuhrmannodesmidae</tp:taxon-name-part></tp:taxon-name>). Bulletin du Muséum national d’Histoire naturelle, 4e série, 18 (Section A, Nos 1–2): 165–184.</mixed-citation></ref><ref id="B11"><mixed-citation xmlns:xlink="http://www.w3.org/1999/xlink" xlink:type="simple"><person-group><name name-style="western"><surname>Golovatch</surname><given-names>SI</given-names></name></person-group> (<year>1992</year>) <article-title>Review of the Neotropical fauna of the millipede family <tp:taxon-name><tp:taxon-name-part taxon-name-part-type="family">Fuhrmannodesmidae</tp:taxon-name-part></tp:taxon-name>, with the description of four new species from near Manaus, Central Amazonia, Brazil (<tp:taxon-name><tp:taxon-name-part taxon-name-part-type="class">Diplopoda</tp:taxon-name-part></tp:taxon-name>, <tp:taxon-name><tp:taxon-name-part taxon-name-part-type="order">Polydesmida</tp:taxon-name-part></tp:taxon-name>).</article-title><source>Amazoniana</source><volume>12</volume>(<issue>2</issue>): <fpage>207</fpage>–<lpage>226</lpage>.</mixed-citation></ref><ref id="B12"><mixed-citation xmlns:xlink="http://www.w3.org/1999/xlink" xlink:type="simple"><person-group><name name-style="western"><surname>Golovatch</surname><given-names>SI</given-names></name></person-group> (<year>1994</year>) Further new <tp:taxon-name><tp:taxon-name-part taxon-name-part-type="family">Fuhrmannodesmidae</tp:taxon-name-part></tp:taxon-name> from the environs of Manaus, Central Amazonia, Brazil, with a revision of <italic><tp:taxon-name><tp:taxon-name-part taxon-name-part-type="genus">Cryptogonodesmus</tp:taxon-name-part></tp:taxon-name></italic> Silvestri, 1898 (<tp:taxon-name><tp:taxon-name-part taxon-name-part-type="class">Diplopoda</tp:taxon-name-part></tp:taxon-name>, <tp:taxon-name><tp:taxon-name-part taxon-name-part-type="order">Polydesmida</tp:taxon-name-part></tp:taxon-name>). Amazoniana 13(1/2): 131–161.</mixed-citation></ref><ref id="B1"><mixed-citation xmlns:xlink="http://www.w3.org/1999/xlink" xlink:type="simple"><person-group><name name-style="western"><surname>Attems</surname><given-names>CG</given-names></name></person-group> (<year>1909</year>) <source>19. <tp:taxon-name><tp:taxon-name-part taxon-name-part-type="above-genus">Myriopoda</tp:taxon-name-part></tp:taxon-name>. Wissenschafliche Ergebnisse der schwedischen zoologischen Expedition nach dem Kilimandjaro, dem Meru und den umgebenden Massaisteppen Deutsch-Ostafrikas 1905–1906 unter Leitung von Prof. Dr.</source><publisher-name>Yngve Sjöstedt</publisher-name>, <publisher-loc>Stockholm</publisher-loc>, <size units="page">64 pp</size>.</mixed-citation></ref><ref id="B5"><mixed-citation xmlns:xlink="http://www.w3.org/1999/xlink" xlink:type="simple"><person-group><name name-style="western"><surname>Brolemann</surname><given-names>HW</given-names></name></person-group> (<year>1920</year>) Myriapodes III, <tp:taxon-name><tp:taxon-name-part taxon-name-part-type="class">Diplopoda</tp:taxon-name-part></tp:taxon-name>. Voyage de Ch. Alluaud et R. Jeannel en Afrique orientale (1911–1912). Résultats scientifiques. Paris, L. Lhomme, 49–298.</mixed-citation></ref><ref id="B2"><mixed-citation xmlns:xlink="http://www.w3.org/1999/xlink" xlink:type="simple"><person-group><name name-style="western"><surname>Attems</surname><given-names>C</given-names></name></person-group> (<year>1939</year>) <article-title><tp:taxon-name><tp:taxon-name-part taxon-name-part-type="above-genus">Myriopoda</tp:taxon-name-part></tp:taxon-name>. Mission scientifique de l’Omo 5(55). Mémoires du Muséum national d’Histoire naturelle, N.S.</article-title><volume>9</volume>: <fpage>303</fpage>–<lpage>318</lpage>.</mixed-citation></ref><ref id="B20"><mixed-citation xmlns:xlink="http://www.w3.org/1999/xlink" xlink:type="simple"><person-group><name name-style="western"><surname>Kraus</surname><given-names>O</given-names></name></person-group> (<year>1958</year>) <article-title>Diplopoden aus Angola.</article-title><source>Museu do Dundo, Lisboa, Publicações culturais da Companhia de diamantes de Angola (Diamang)</source><volume>38</volume>: <fpage>47</fpage>–<lpage>84</lpage>.</mixed-citation></ref><ref id="B24"><mixed-citation xmlns:xlink="http://www.w3.org/1999/xlink" xlink:type="simple"><person-group><name name-style="western"><surname>Schubart</surname><given-names>O</given-names></name></person-group> (<year>1955</year>) <article-title>Proterospermophora oder <tp:taxon-name><tp:taxon-name-part taxon-name-part-type="superfamily">Polydesmoidea</tp:taxon-name-part></tp:taxon-name> von Französisch West-Afrika (<tp:taxon-name><tp:taxon-name-part taxon-name-part-type="class">Diplopoda</tp:taxon-name-part></tp:taxon-name>). Bulletin de l’Institut français de l’Afrique noire, sér.</article-title><source>A</source><volume>17</volume>(<issue>2</issue>): <fpage>377</fpage>–<lpage>443</lpage>.</mixed-citation></ref><ref id="B6"><mixed-citation xmlns:xlink="http://www.w3.org/1999/xlink" xlink:type="simple"><person-group><name name-style="western"><surname>Brolemann</surname><given-names>HW</given-names></name></person-group> (<year>1926</year>) <article-title>Myriapodes recueillis en Afrique occidentale française par M. l’Administrateur en chef L. Duboscq.</article-title><source>Archives de Zoologie expérimentale et générale</source><volume>65</volume>: <fpage>1</fpage>–<lpage>159</lpage>.</mixed-citation></ref><ref id="B27"><mixed-citation xmlns:xlink="http://www.w3.org/1999/xlink" xlink:type="simple"><person-group><name name-style="western"><surname>Verhoeff</surname><given-names>KW</given-names></name></person-group> (<year>1941</year>) Myriapoden der Insel Fernando Po. Zoologischer Anzeiger 136(5/6): 89–98.</mixed-citation></ref><ref id="B18"><mixed-citation xmlns:xlink="http://www.w3.org/1999/xlink" xlink:type="simple"><person-group><name name-style="western"><surname>Golovatch</surname><given-names>SI</given-names></name><name name-style="western"><surname>Geoffroy</surname><given-names>JJ</given-names></name><name name-style="western"><surname>VandenSpiegel</surname><given-names>D</given-names></name></person-group> (<year>2014</year>) <article-title>Review of the millipede family <tp:taxon-name><tp:taxon-name-part taxon-name-part-type="family">Trichopolydesmidae</tp:taxon-name-part></tp:taxon-name> in the Oriental realm (<tp:taxon-name><tp:taxon-name-part taxon-name-part-type="class">Diplopoda</tp:taxon-name-part></tp:taxon-name>, <tp:taxon-name><tp:taxon-name-part taxon-name-part-type="order">Polydesmida</tp:taxon-name-part></tp:taxon-name>), with descriptions of new genera and species.</article-title><source>ZooKeys</source><volume>414</volume>: <fpage>19</fpage>–<lpage>65</lpage>. <ext-link xlink:type="simple" ext-link-type="doi" xlink:href="10.3897/zookeys.414.7671">https://doi.org/10.3897/zookeys.414.7671</ext-link></mixed-citation></ref><ref id="B17"><mixed-citation xmlns:xlink="http://www.w3.org/1999/xlink" xlink:type="simple"><person-group><name name-style="western"><surname>Golovatch</surname><given-names>SI</given-names></name><name name-style="western"><surname>VandenSpiegel</surname><given-names>D</given-names></name></person-group> (<year>2016</year>) <article-title>A new species of the millipede genus <italic><tp:taxon-name><tp:taxon-name-part taxon-name-part-type="genus">Helicodesmus</tp:taxon-name-part></tp:taxon-name></italic> Golovatch, Geoffroy et VandenSpiegel, 2014, from southern Vietnam (<tp:taxon-name><tp:taxon-name-part taxon-name-part-type="class">Diplopoda</tp:taxon-name-part></tp:taxon-name>: <tp:taxon-name><tp:taxon-name-part taxon-name-part-type="order">Polydesmida</tp:taxon-name-part></tp:taxon-name>: <tp:taxon-name><tp:taxon-name-part taxon-name-part-type="family">Trichopolydesmidae</tp:taxon-name-part></tp:taxon-name>).</article-title><source>Russian Entomological Journal</source><volume>25</volume>(<issue>3</issue>): <fpage>293</fpage>–<lpage>297</lpage>.</mixed-citation></ref><ref id="B13"><mixed-citation xmlns:xlink="http://www.w3.org/1999/xlink" xlink:type="simple"><person-group><name name-style="western"><surname>Golovatch</surname><given-names>SI</given-names></name></person-group> (<year>2013</year>) <article-title>A reclassiﬁcation of the millipede superfamily <tp:taxon-name><tp:taxon-name-part taxon-name-part-type="superfamily">Trichopolydesmoidea</tp:taxon-name-part></tp:taxon-name>, with descriptions of two new species from the Aegean region (<tp:taxon-name><tp:taxon-name-part taxon-name-part-type="class">Diplopoda</tp:taxon-name-part></tp:taxon-name>, <tp:taxon-name><tp:taxon-name-part taxon-name-part-type="order">Polydesmida</tp:taxon-name-part></tp:taxon-name>).</article-title><source>ZooKeys</source><volume>340</volume>: <fpage>63</fpage>–<lpage>78</lpage>. <ext-link xlink:type="simple" ext-link-type="doi" xlink:href="10.3897/zookeys.340.6295">https://doi.org/10.3897/zookeys.340.6295</ext-link></mixed-citation></ref><ref id="B10"><mixed-citation xmlns:xlink="http://www.w3.org/1999/xlink" xlink:type="simple"><person-group><name name-style="western"><surname>Cook</surname><given-names>OF</given-names></name></person-group> (<year>1896b</year>) <article-title>Summary of new Liberian <tp:taxon-name><tp:taxon-name-part taxon-name-part-type="superfamily">Polydesmoidea</tp:taxon-name-part></tp:taxon-name>.</article-title><source>Proceedings of the Academy of Natural Sciences of Philadelphia</source><volume>1896</volume>: <fpage>257</fpage>–<lpage>267</lpage>.</mixed-citation></ref><ref id="B7"><mixed-citation xmlns:xlink="http://www.w3.org/1999/xlink" xlink:type="simple"><person-group><name name-style="western"><surname>Carl</surname><given-names>J</given-names></name></person-group> (<year>1905</year>) <article-title>Diplopodes de la Guinée espagnole.</article-title><source>Memorias de la Sociedad española de Historia natural</source><volume>1</volume>(<issue>15</issue>): <fpage>261</fpage>–<lpage>284</lpage>.</mixed-citation></ref></ref-list></tp:taxon-treatment>
