# Supplementary material for: Trichopolydesmidae from Cameroon, 1: The genus Hemisphaeroparia Schubart, 1955. With a genus-level reclassification of Afrotropical genera of the family (Diplopoda, Polydesmida)
Source: Zookeys. 2018 Sep 19;(785):49–98. doi: 10.3897/zookeys.785.27422 (PMC6160861; doi:10.3897/zookeys.785.27422)
Supplement: XML Treatment for Sphaeroparia [file zookeys.785.27422-treatment13.xml]

<!DOCTYPE tp:taxon-treatment
  PUBLIC "-//TaxonX//DTD Taxonomic Treatment Publishing DTD v0 20100105//EN" "tax-treatment-NSO.dtd">
<tp:taxon-treatment xmlns:tp="http://www.plazi.org/taxpub"><tp:treatment-meta><kwd-group><label>Taxon classification</label><kwd><named-content xmlns:xlink="http://www.w3.org/1999/xlink" content-type="kingdom">Animalia</named-content></kwd><kwd><named-content xmlns:xlink="http://www.w3.org/1999/xlink" content-type="order">Polydesmida</named-content></kwd><kwd><named-content xmlns:xlink="http://www.w3.org/1999/xlink" content-type="family">Trichopolydesmidae</named-content></kwd></kwd-group><mixed-citation publication-type="journal"><person-group><name><surname>Golovatch</surname><given-names>S. I.</given-names></name><name><surname>Fiemapong</surname><given-names>A. R. Nzoko</given-names></name><name><surname>Tamesse</surname><given-names>J. L.</given-names></name><name><surname>Mauriès</surname><given-names>J.-P.</given-names></name><name><surname>VandenSpiegel</surname><given-names>D.</given-names></name></person-group><article-title><tp:taxon-name><tp:taxon-name-part taxon-name-part-type="family">Trichopolydesmidae</tp:taxon-name-part></tp:taxon-name> from Cameroon, 1: The genus <italic><tp:taxon-name><tp:taxon-name-part taxon-name-part-type="genus" reg="Hemisphaeroparia">Hemisphaeroparia</tp:taxon-name-part></tp:taxon-name></italic> Schubart, 1955. With a genus-level reclassification of Afrotropical genera of the family (<tp:taxon-name><tp:taxon-name-part taxon-name-part-type="class">Diplopoda</tp:taxon-name-part></tp:taxon-name>, <tp:taxon-name><tp:taxon-name-part taxon-name-part-type="order">Polydesmida</tp:taxon-name-part></tp:taxon-name>)</article-title><source>Zookeys</source><day>19</day><month>9</month><year>2018</year><volume>2018</volume><issue>785</issue><fpage>49</fpage><lpage>98</lpage><pub-id pub-id-type="doi">10.3897/zookeys.785.27422</pub-id></mixed-citation></tp:treatment-meta><tp:nomenclature><label>Genus</label><tp:taxon-name>
            <tp:taxon-name-part taxon-name-part-type="genus" reg="Sphaeroparia">Sphaeroparia</tp:taxon-name-part>
          </tp:taxon-name><tp:taxon-authority>Attems, 1909</tp:taxon-authority></tp:nomenclature><tp:treatment-sec sec-type="Type-species" id="SECID0EMMAG"><title>Type-species:</title><p><italic><tp:taxon-name><tp:taxon-name-part taxon-name-part-type="genus" reg="Sphaeroparia">Sphaeroparia</tp:taxon-name-part><tp:taxon-name-part taxon-name-part-type="species" reg="minuta">minuta</tp:taxon-name-part></tp:taxon-name></italic> Attems, 1909</p></tp:treatment-sec><tp:treatment-sec sec-type="Synonym" id="SECID0E4MAG"><title>Synonym:</title><p><italic><tp:taxon-name><tp:taxon-name-part taxon-name-part-type="genus" reg="Megaloparia">Megaloparia</tp:taxon-name-part></tp:taxon-name></italic> Brolemann, 1920, synonymized by <xref ref-type="bibr" rid="B21">Mauriès and Heymer (1996</xref>: 167) (type-species: <italic><tp:taxon-name><tp:taxon-name-part taxon-name-part-type="genus" reg="Sphaeroparia">Sphaeroparia</tp:taxon-name-part><tp:taxon-name-part taxon-name-part-type="species" reg="lignivora">lignivora</tp:taxon-name-part></tp:taxon-name></italic> Brolemann, 1920)</p></tp:treatment-sec><tp:treatment-sec sec-type="diagnosis" id="SECID0EZNAG"><title>Diagnosis.</title><p>Both gonopodal coxae and gonocoel relatively small; telopodite strongly exposed, complex, with at least two strong branches (<abbrev xmlns:xlink="http://www.w3.org/1999/xlink" xlink:title="apical branch of telopodite" id="ABBRID0E6NAG" xlink:type="simple">ab</abbrev> and <abbrev xmlns:xlink="http://www.w3.org/1999/xlink" xlink:title="basal branch of telopodite" id="ABBRID0EDOAG" xlink:type="simple">bb</abbrev>, the latter may be subdivided into two, including <abbrev xmlns:xlink="http://www.w3.org/1999/xlink" xlink:title="flagellum" id="ABBRID0EHOAG" xlink:type="simple">fl</abbrev>); seminal groove short and simple, solenomere on caudal face, shorter or longer, spiniform, with or without a pulvillus (<abbrev xmlns:xlink="http://www.w3.org/1999/xlink" xlink:title="pulvillus" id="ABBRID0ELOAG" xlink:type="simple">pu</abbrev>) near end (Figure <xref ref-type="fig" rid="F1">1A</xref>).</p></tp:treatment-sec><tp:treatment-sec sec-type="remarks" id="SECID0ETOAG"><title>Remark.</title><p>This genus is presumably among the basalmost representatives of Afrotropical <tp:taxon-name><tp:taxon-name-part taxon-name-part-type="family">Trichopolydesmidae</tp:taxon-name-part></tp:taxon-name>.</p></tp:treatment-sec><tp:treatment-sec><!--Section generated to contain objects referenced in tp:taxon-treatment.--><fig id="F1" position="float" orientation="portrait"><label>Figure 1.</label><caption><p>Gonopods of the type species of some African <tp:taxon-name><tp:taxon-name-part taxon-name-part-type="family">Trichopolydesmidae</tp:taxon-name-part></tp:taxon-name>. <bold>A</bold><italic><tp:taxon-name><tp:taxon-name-part taxon-name-part-type="genus" reg="Sphaeroparia">Sphaeroparia</tp:taxon-name-part><tp:taxon-name-part taxon-name-part-type="species" reg="minuta">minuta</tp:taxon-name-part></tp:taxon-name></italic> Attems, 1909 (after <xref ref-type="bibr" rid="B1">Attems 1909</xref>) <bold>B</bold><tp:taxon-name><tp:taxon-name-part taxon-name-part-type="genus" reg="Sphaeroporia">Sphaeroporia</tp:taxon-name-part> (<tp:taxon-name-part taxon-name-part-type="subgenus" reg="Megaloparia">Megaloparia</tp:taxon-name-part>) <tp:taxon-name-part taxon-name-part-type="species" reg="lignivora">lignivora</tp:taxon-name-part></tp:taxon-name> Brolemann, 1920 (after <xref ref-type="bibr" rid="B5">Brolemann 1920</xref>) <bold>C</bold><tp:taxon-name><tp:taxon-name-part taxon-name-part-type="genus" reg="Sphaeroparia">Sphaeroparia</tp:taxon-name-part> (<tp:taxon-name-part taxon-name-part-type="subgenus" reg="Physetoparia">Physetoparia</tp:taxon-name-part>) <tp:taxon-name-part taxon-name-part-type="species" reg="imbecilla">imbecilla</tp:taxon-name-part></tp:taxon-name> Brolemann, 1920 (after <xref ref-type="bibr" rid="B5">Brolemann 1920</xref>) <bold>D</bold><italic><tp:taxon-name><tp:taxon-name-part taxon-name-part-type="genus" reg="Elgonicola">Elgonicola</tp:taxon-name-part><tp:taxon-name-part taxon-name-part-type="species" reg="jeanneli">jeanneli</tp:taxon-name-part></tp:taxon-name></italic> Attems, 1939 (after <xref ref-type="bibr" rid="B2">Attems 1939</xref>) <bold>E, F</bold><italic><tp:taxon-name><tp:taxon-name-part taxon-name-part-type="genus" reg="Mabocus">Mabocus</tp:taxon-name-part><tp:taxon-name-part taxon-name-part-type="species" reg="granulifer">granulifer</tp:taxon-name-part></tp:taxon-name></italic> Chamberlin, 1951 (after <xref ref-type="bibr" rid="B20">Kraus 1958</xref>). Reproduced not to scale. Abbreviations: <bold><abbrev xmlns:xlink="http://www.w3.org/1999/xlink" xlink:title="apical branch of telopodite" id="ABBRID0EIDBG" xlink:type="simple">ab</abbrev></bold> apical branch of telopodite, <bold><abbrev xmlns:xlink="http://www.w3.org/1999/xlink" xlink:title="basal branch of telopodite" id="ABBRID0ENDBG" xlink:type="simple">bb</abbrev></bold> basal branch of telopodite, <bold><abbrev xmlns:xlink="http://www.w3.org/1999/xlink" xlink:title="flagellum" id="ABBRID0ESDBG" xlink:type="simple">fl</abbrev></bold> flagellum, <bold><abbrev xmlns:xlink="http://www.w3.org/1999/xlink" xlink:title="lobe" id="ABBRID0EXDBG" xlink:type="simple">lo</abbrev></bold> lobe, <bold><abbrev xmlns:xlink="http://www.w3.org/1999/xlink" xlink:title="solenomere" id="ABBRID0E3DBG" xlink:type="simple">sl</abbrev></bold> solenomere, <bold><abbrev xmlns:xlink="http://www.w3.org/1999/xlink" xlink:title="pulvillus" id="ABBRID0EBEBG" xlink:type="simple">pu</abbrev></bold> pulvillus.</p></caption><graphic xmlns:xlink="http://www.w3.org/1999/xlink" xlink:href="zookeys-785-049-g001.jpg" position="float" orientation="portrait" xlink:type="simple" id="oo_229689.jpg"/></fig></tp:treatment-sec><ref-list><ref id="B21"><mixed-citation xmlns:xlink="http://www.w3.org/1999/xlink" xlink:type="simple"><person-group><name name-style="western"><surname>Mauriès</surname><given-names>JP</given-names></name><name name-style="western"><surname>Heymer</surname><given-names>A</given-names></name></person-group> (<year>1996</year>) Nouveaux micropolydesmides d’Afrique centrale: essai de rassemblement pour une révision du genre <italic><tp:taxon-name><tp:taxon-name-part taxon-name-part-type="genus">Sphaeroparia</tp:taxon-name-part></tp:taxon-name></italic> (<tp:taxon-name><tp:taxon-name-part taxon-name-part-type="class">Diplopoda</tp:taxon-name-part></tp:taxon-name>, <tp:taxon-name><tp:taxon-name-part taxon-name-part-type="order">Polydesmida</tp:taxon-name-part></tp:taxon-name>, <tp:taxon-name><tp:taxon-name-part taxon-name-part-type="family">Fuhrmannodesmidae</tp:taxon-name-part></tp:taxon-name>). Bulletin du Muséum national d’Histoire naturelle, 4e série, 18 (Section A, Nos 1–2): 165–184.</mixed-citation></ref><ref id="B1"><mixed-citation xmlns:xlink="http://www.w3.org/1999/xlink" xlink:type="simple"><person-group><name name-style="western"><surname>Attems</surname><given-names>CG</given-names></name></person-group> (<year>1909</year>) <source>19. <tp:taxon-name><tp:taxon-name-part taxon-name-part-type="above-genus">Myriopoda</tp:taxon-name-part></tp:taxon-name>. Wissenschafliche Ergebnisse der schwedischen zoologischen Expedition nach dem Kilimandjaro, dem Meru und den umgebenden Massaisteppen Deutsch-Ostafrikas 1905–1906 unter Leitung von Prof. Dr.</source><publisher-name>Yngve Sjöstedt</publisher-name>, <publisher-loc>Stockholm</publisher-loc>, <size units="page">64 pp</size>.</mixed-citation></ref><ref id="B5"><mixed-citation xmlns:xlink="http://www.w3.org/1999/xlink" xlink:type="simple"><person-group><name name-style="western"><surname>Brolemann</surname><given-names>HW</given-names></name></person-group> (<year>1920</year>) Myriapodes III, <tp:taxon-name><tp:taxon-name-part taxon-name-part-type="class">Diplopoda</tp:taxon-name-part></tp:taxon-name>. Voyage de Ch. Alluaud et R. Jeannel en Afrique orientale (1911–1912). Résultats scientifiques. Paris, L. Lhomme, 49–298.</mixed-citation></ref><ref id="B2"><mixed-citation xmlns:xlink="http://www.w3.org/1999/xlink" xlink:type="simple"><person-group><name name-style="western"><surname>Attems</surname><given-names>C</given-names></name></person-group> (<year>1939</year>) <article-title><tp:taxon-name><tp:taxon-name-part taxon-name-part-type="above-genus">Myriopoda</tp:taxon-name-part></tp:taxon-name>. Mission scientifique de l’Omo 5(55). Mémoires du Muséum national d’Histoire naturelle, N.S.</article-title><volume>9</volume>: <fpage>303</fpage>–<lpage>318</lpage>.</mixed-citation></ref><ref id="B20"><mixed-citation xmlns:xlink="http://www.w3.org/1999/xlink" xlink:type="simple"><person-group><name name-style="western"><surname>Kraus</surname><given-names>O</given-names></name></person-group> (<year>1958</year>) <article-title>Diplopoden aus Angola.</article-title><source>Museu do Dundo, Lisboa, Publicações culturais da Companhia de diamantes de Angola (Diamang)</source><volume>38</volume>: <fpage>47</fpage>–<lpage>84</lpage>.</mixed-citation></ref></ref-list></tp:taxon-treatment>
