# Supplementary material for: Trichopolydesmidae from Cameroon, 1: The genus Hemisphaeroparia Schubart, 1955. With a genus-level reclassification of Afrotropical genera of the family (Diplopoda, Polydesmida)
Source: Zookeys. 2018 Sep 19;(785):49–98. doi: 10.3897/zookeys.785.27422 (PMC6160861; doi:10.3897/zookeys.785.27422)
Supplement: XML Treatment for Hemisphaeroparia zamakoe [file zookeys.785.27422-treatment18.xml]

<!DOCTYPE tp:taxon-treatment
  PUBLIC "-//TaxonX//DTD Taxonomic Treatment Publishing DTD v0 20100105//EN" "tax-treatment-NSO.dtd">
<tp:taxon-treatment xmlns:tp="http://www.plazi.org/taxpub"><tp:treatment-meta><kwd-group><label>Taxon classification</label><kwd><named-content xmlns:xlink="http://www.w3.org/1999/xlink" content-type="kingdom">Animalia</named-content></kwd><kwd><named-content xmlns:xlink="http://www.w3.org/1999/xlink" content-type="order">Polydesmida</named-content></kwd><kwd><named-content xmlns:xlink="http://www.w3.org/1999/xlink" content-type="family">Trichopolydesmidae</named-content></kwd></kwd-group><mixed-citation publication-type="journal"><person-group><name><surname>Golovatch</surname><given-names>S. I.</given-names></name><name><surname>Fiemapong</surname><given-names>A. R. Nzoko</given-names></name><name><surname>Tamesse</surname><given-names>J. L.</given-names></name><name><surname>Mauriès</surname><given-names>J.-P.</given-names></name><name><surname>VandenSpiegel</surname><given-names>D.</given-names></name></person-group><article-title><tp:taxon-name><tp:taxon-name-part taxon-name-part-type="family">Trichopolydesmidae</tp:taxon-name-part></tp:taxon-name> from Cameroon, 1: The genus <italic><tp:taxon-name><tp:taxon-name-part taxon-name-part-type="genus" reg="Hemisphaeroparia">Hemisphaeroparia</tp:taxon-name-part></tp:taxon-name></italic> Schubart, 1955. With a genus-level reclassification of Afrotropical genera of the family (<tp:taxon-name><tp:taxon-name-part taxon-name-part-type="class">Diplopoda</tp:taxon-name-part></tp:taxon-name>, <tp:taxon-name><tp:taxon-name-part taxon-name-part-type="order">Polydesmida</tp:taxon-name-part></tp:taxon-name>)</article-title><source>Zookeys</source><day>19</day><month>9</month><year>2018</year><volume>2018</volume><issue>785</issue><fpage>49</fpage><lpage>98</lpage><pub-id pub-id-type="doi">10.3897/zookeys.785.27422</pub-id></mixed-citation></tp:treatment-meta><tp:nomenclature><tp:taxon-name>
            <tp:taxon-name-part taxon-name-part-type="genus" reg="Hemisphaeroparia">Hemisphaeroparia</tp:taxon-name-part>
            <tp:taxon-name-part taxon-name-part-type="species" reg="zamakoe">zamakoe</tp:taxon-name-part>
            <object-id xmlns:xlink="http://www.w3.org/1999/xlink" content-type="zoobank" xlink:type="simple">http://zoobank.org/1D9169D7-FF64-46F0-92BC-D69AED8802CF</object-id>
          </tp:taxon-name><tp:taxon-status xmlns:xlink="http://www.w3.org/1999/xlink" xlink:type="simple">sp. n.</tp:taxon-status><xref ref-type="fig" rid="F3">Figs 3</xref><xref ref-type="fig" rid="F4">, 4</xref><xref ref-type="fig" rid="F28">, 28A</xref></tp:nomenclature><tp:treatment-sec sec-type="type material" id="SECID0EDKBG"><title>Type material.</title><p>Holotype ♂ (<abbrev xmlns:xlink="http://www.w3.org/1999/xlink" content-type="institution" xlink:title="Musée Royal de l’Afrique Centrale" id="ABBRID0EJKBG" xlink:type="simple">MRAC</abbrev> 22735), Cameroon, Center Region, Zamakoe Forest, <named-content xmlns:xlink="http://www.w3.org/1999/xlink" content-type="dwc:verbatimCoordinates" xlink:type="simple"><named-content content-type="geo-json" specific-use="{&#34;type&#34;:&#34;Point&#34;,&#34;coordinates&#34;:[11.516667,3.550000]}" id="NCID0ERKBG" xlink:type="simple">03°33’N, 011°31’E</named-content></named-content>, 815 m a.s.l., forest, 20.IX.2014, leg. A.R. Nzoko Fiemapong and C. Oumarou Ngoute.</p></tp:treatment-sec><tp:treatment-sec sec-type="Paratypes" id="SECID0EWKBG"><title>Paratypes.</title><p>6 ♂♂ (<abbrev xmlns:xlink="http://www.w3.org/1999/xlink" content-type="institution" xlink:title="Musée Royal de l’Afrique Centrale" id="ABBRID0E3KBG" xlink:type="simple">MRAC</abbrev> 22736), 1 ♂ (<abbrev xmlns:xlink="http://www.w3.org/1999/xlink" xlink:title="scanning electron microscopy" id="ABBRID0EBLBG" xlink:type="simple">SEM</abbrev>, <abbrev xmlns:xlink="http://www.w3.org/1999/xlink" content-type="institution" xlink:title="Musée Royal de l’Afrique Centrale" id="ABBRID0EFLBG" xlink:type="simple">MRAC</abbrev> 22737), same locality, 18.IV.2015; 1 ♂ (without gonopods, either lost or mounted on slide) (<abbrev xmlns:xlink="http://www.w3.org/1999/xlink" content-type="institution" xlink:title="Musée Royal de l’Afrique Centrale" id="ABBRID0EKLBG" xlink:type="simple">MRAC</abbrev> 22738), 1 ♂ (<abbrev xmlns:xlink="http://www.w3.org/1999/xlink" xlink:title="Zoological Museum, State University of Moscow" id="ABBRID0EPLBG" xlink:type="simple">ZMUM</abbrev>), same locality, 19.IV.2014; 1 ♂ (ARNF), same locality, 21.III.2015, all leg. A.R. Nzoko Fiemapong and C. Oumarou Ngoute.</p></tp:treatment-sec><tp:treatment-sec sec-type="diagnosis" id="SECID0ETLBG"><title>Diagnosis.</title><p>Differs from all other species of the genus by the presence of a boletiform epicranial tubercle (♂), coupled with unusually densely setose gonopodal telopodites which are deeply sunken inside a large gonocoel and show only two, slender, contiguous, little-exposed branches (<abbrev xmlns:xlink="http://www.w3.org/1999/xlink" xlink:title="apical branch of telopodite" id="ABBRID0EZLBG" xlink:type="simple">ab</abbrev>, <abbrev xmlns:xlink="http://www.w3.org/1999/xlink" xlink:title="basal branch of telopodite" id="ABBRID0E4LBG" xlink:type="simple">bb</abbrev>), both followed by a small, round, fully concealed lobe (<abbrev xmlns:xlink="http://www.w3.org/1999/xlink" xlink:title="lobe" id="ABBRID0EBMBG" xlink:type="simple">lo</abbrev>) more basally (Figure <xref ref-type="fig" rid="F4">4</xref>).</p></tp:treatment-sec><tp:treatment-sec sec-type="Name" id="SECID0EJMBG"><title>Name.</title><p>To emphasize the type locality; noun in apposition.</p></tp:treatment-sec><tp:treatment-sec sec-type="description" id="SECID0EOMBG"><title>Description.</title><p>Length of holotype ca. 5 mm (♂), width of midbody pro- and metazonae 0.4 and 0.6 mm (♂), respectively. Length of paratypes 5–7 mm, width of midbody pro- and metazonae 0.4–0.5 and 0.6–0.7 mm (♂), respectively. Coloration in alcohol uniformly pallid (Figure <xref ref-type="fig" rid="F28">28A</xref>).</p><p>Body with 20 segments. Tegument very delicately micro-alveolate, mainly slightly shining. Head very densely micropilose, with a very distinct, mushroom-like, frontal tubercle (♂) (Figure <xref ref-type="fig" rid="F3">3D, G, K</xref>). Interantennal isthmus almost two times as large as diameter of antennal socket. Antennae long and strongly clavate, reaching back to segment 2 or 3 when stretched dorsally (♂). In length, antennomere 3 = 6 &gt; 2 = 5 &gt; 1 = 4 =7; antennomere 6 the largest, antennomeres 5 and 4 each with a distinct, round, distodorsal field of sensilla. In width, collum &lt; head &lt; segments 2–4 &lt; 5–16; thereafter body gradually tapering towards telson. Collum ellipsoid, transversely oval, like all following metaterga with three transverse, regular rows of setae. Tergal setae medium-sized, each ca. 1/5 as long as metatergum, bacilliform and longitudinally ribbed (Figure <xref ref-type="fig" rid="F3">3A-C, G-J, L, M</xref>), always 3+3 in each row on postcollum metaterga. An extremely faint transverse sulcus visible behind first row on some metaterga. Dorsum invariably regularly convex. Paraterga medium-sized, set at around upper 1/3 of metazonae (Figure <xref ref-type="fig" rid="F3">3A-C, L</xref>), visible starting with collum, often slightly upturned caudally, faintly, but regularly rounded and bordered, lateral incisions absent. Caudal corner of paraterga always rounded, drawn increasingly back, but reaching beyond rear tergal margin only on segments 17 and 18 (Figure <xref ref-type="fig" rid="F3">3I</xref>). Pore formula normal, only slightly abbreviated: 5, 7, 9, 10, 12, 13, 15–18. Ozopores small, round, opening flush dorsally near caudal corner of poriferous paraterga. Stricture between pro- and metazonae wide, shallow. Limbus very finely microspiculate. Segment 2 with an unusually prominent, tuberculiform and apically complex spiracle on each side. Pleurosternal carinae traceable as very faint lines on most segments (Figure <xref ref-type="fig" rid="F3">3A–C</xref>). Epiproct short, conical, flattened dorsoventrally. Hypoproct semi-circular, setae strongly separated and borne on minute knobs.</p><fig id="F3" position="float" orientation="portrait"><label>Figure 3.</label><caption><p><italic><tp:taxon-name><tp:taxon-name-part taxon-name-part-type="genus" reg="Hemisphaeroparia">Hemisphaeroparia</tp:taxon-name-part><tp:taxon-name-part taxon-name-part-type="species" reg="zamakoe">zamakoe</tp:taxon-name-part></tp:taxon-name></italic> sp. n., <abbrev xmlns:xlink="http://www.w3.org/1999/xlink" xlink:title="scanning electron microscopy" id="ABBRID0EBOBG" xlink:type="simple">SEM</abbrev> micrographs of ♂ paratype <bold>A, D, G</bold> anterior part of body, lateral, ventral and dorsal views, respectively <bold>B, E, H</bold> midbody segments, lateral, ventral and dorsal views, respectively <bold>C, F, I</bold> posterior part of body, lateral, ventral and dorsal views, respectively <bold>J</bold> tergal seta, lateral view <bold>K</bold> epicranial tubercle, subdorsal view <bold>L</bold> midbody segment, caudal view <bold>M</bold> midbody paratergum, lateral view. Scale bars: 0.1 mm (<bold>A–I, L</bold>), 0.05 mm (<bold>K, M</bold>), 0.01 mm (<bold>J</bold>).</p></caption><graphic xmlns:xlink="http://www.w3.org/1999/xlink" xlink:href="zookeys-785-049-g003.jpg" position="float" orientation="portrait" xlink:type="simple" id="oo_229691.jpg"/></fig><p>Sterna wide, unmodified, setose. Legs rather long and slender, ca. 1.1–1.2 times as long as midbody height; in length, tarsus &gt; femur &gt; coxa = prefemur = postfemur = tibia, the latter with a particularly long, tactile seta apicodorsally. Tarsal brushes present (♂).</p><!--PageBreak--><p>Gonopods (Figure <xref ref-type="fig" rid="F4">4</xref>) with large, subglobose, clearly exposed, alveolate coxae, these rather densely setose nearly throughout, fused medially at base, each carrying two very long setae near place of fusion. Telopodites almost fully concealed inside a very large <!--PageBreak-->gonocoel, each very densely setose, with only two branches (<abbrev xmlns:xlink="http://www.w3.org/1999/xlink" xlink:title="apical branch of telopodite" id="ABBRID0EIPBG" xlink:type="simple">ab</abbrev>, <abbrev xmlns:xlink="http://www.w3.org/1999/xlink" xlink:title="basal branch of telopodite" id="ABBRID0EMPBG" xlink:type="simple">bb</abbrev>), both contiguous and only slightly exposed beyond coxa, followed by a small round lobe (<abbrev xmlns:xlink="http://www.w3.org/1999/xlink" xlink:title="lobe" id="ABBRID0EQPBG" xlink:type="simple">lo</abbrev>) more basally. Seminal groove short, moving onto a long, subspiniform solenomere (<abbrev xmlns:xlink="http://www.w3.org/1999/xlink" xlink:title="solenomere" id="ABBRID0EUPBG" xlink:type="simple">sl</abbrev>), in mesal view the latter subtransverse and directed apicolaterad.</p><fig id="F4" position="float" orientation="portrait"><label>Figure 4.</label><caption><p><italic><tp:taxon-name><tp:taxon-name-part taxon-name-part-type="genus" reg="Hemisphaeroparia">Hemisphaeroparia</tp:taxon-name-part><tp:taxon-name-part taxon-name-part-type="species" reg="zamakoe">zamakoe</tp:taxon-name-part></tp:taxon-name></italic> sp. n., ♂ paratypes <bold>A</bold><abbrev xmlns:xlink="http://www.w3.org/1999/xlink" xlink:title="scanning electron microscopy" id="ABBRID0ENQBG" xlink:type="simple">SEM</abbrev> micrograph of both gonopods in situ, ventrolateral view <bold>B, C</bold> right gonopod, mesal and lateral views, respectively. Scale bars: 0.1 mm. Abbreviations: <bold><abbrev xmlns:xlink="http://www.w3.org/1999/xlink" xlink:title="apical branch of telopodite" id="ABBRID0EUQBG" xlink:type="simple">ab</abbrev></bold> apical branch of telopodite, <bold><abbrev xmlns:xlink="http://www.w3.org/1999/xlink" xlink:title="basal branch of telopodite" id="ABBRID0EZQBG" xlink:type="simple">bb</abbrev></bold> basal branch of telopodite, <bold><abbrev xmlns:xlink="http://www.w3.org/1999/xlink" xlink:title="lobe" id="ABBRID0E5QBG" xlink:type="simple">lo</abbrev></bold> lobe, <bold><abbrev xmlns:xlink="http://www.w3.org/1999/xlink" xlink:title="solenomere" id="ABBRID0EDRBG" xlink:type="simple">sl</abbrev></bold> solenomere.</p></caption><graphic xmlns:xlink="http://www.w3.org/1999/xlink" xlink:href="zookeys-785-049-g004.jpg" position="float" orientation="portrait" xlink:type="simple" id="oo_229692.jpg"/></fig></tp:treatment-sec><tp:treatment-sec><!--Section generated to contain objects referenced in tp:taxon-treatment.--><fig id="F28" position="float" orientation="portrait"><label>Figure 28.</label><caption><p>Habitus of <italic><tp:taxon-name><tp:taxon-name-part taxon-name-part-type="genus" reg="Hemisphaeroparia">Hemisphaeroparia</tp:taxon-name-part></tp:taxon-name></italic> species in lateral view, holotypes of <italic><tp:taxon-name><tp:taxon-name-part taxon-name-part-type="genus" reg="Hemisphaeroparia">H.</tp:taxon-name-part><tp:taxon-name-part taxon-name-part-type="species" reg="zamakoe">zamakoe</tp:taxon-name-part></tp:taxon-name></italic> sp. n. (<bold>A</bold>), <italic><tp:taxon-name><tp:taxon-name-part taxon-name-part-type="genus" reg="Hemisphaeroparia">H.</tp:taxon-name-part><tp:taxon-name-part taxon-name-part-type="species" reg="bangoulap">bangoulap</tp:taxon-name-part></tp:taxon-name></italic> sp. n. (<bold>B</bold>), <italic><tp:taxon-name><tp:taxon-name-part taxon-name-part-type="genus" reg="Hemisphaeroparia">H.</tp:taxon-name-part><tp:taxon-name-part taxon-name-part-type="species" reg="spiniger">spiniger</tp:taxon-name-part></tp:taxon-name></italic> sp. n. (<bold>C</bold>), <italic><tp:taxon-name><tp:taxon-name-part taxon-name-part-type="genus" reg="Hemisphaeroparia">H.</tp:taxon-name-part><tp:taxon-name-part taxon-name-part-type="species" reg="ongot">ongot</tp:taxon-name-part></tp:taxon-name></italic> sp. n. (<bold>D</bold>), <italic><tp:taxon-name><tp:taxon-name-part taxon-name-part-type="genus" reg="Hemisphaeroparia">H.</tp:taxon-name-part><tp:taxon-name-part taxon-name-part-type="species" reg="digitifer">digitifer</tp:taxon-name-part></tp:taxon-name></italic> sp. n. (<bold>E</bold>) and <italic><tp:taxon-name><tp:taxon-name-part taxon-name-part-type="genus" reg="Hemisphaeroparia">H.</tp:taxon-name-part><tp:taxon-name-part taxon-name-part-type="species" reg="parva">parva</tp:taxon-name-part></tp:taxon-name></italic> sp. n. (<bold>F</bold>).</p></caption><graphic xmlns:xlink="http://www.w3.org/1999/xlink" xlink:href="zookeys-785-049-g028.jpg" position="float" orientation="portrait" xlink:type="simple" id="oo_229717.jpg"/></fig></tp:treatment-sec></tp:taxon-treatment>
