# Supplementary material for: Trichopolydesmidae from Cameroon, 1: The genus Hemisphaeroparia Schubart, 1955. With a genus-level reclassification of Afrotropical genera of the family (Diplopoda, Polydesmida)
Source: Zookeys. 2018 Sep 19;(785):49–98. doi: 10.3897/zookeys.785.27422 (PMC6160861; doi:10.3897/zookeys.785.27422)
Supplement: XML Treatment for Hemisphaeroparia bangoulap [file zookeys.785.27422-treatment19.xml]

<!DOCTYPE tp:taxon-treatment
  PUBLIC "-//TaxonX//DTD Taxonomic Treatment Publishing DTD v0 20100105//EN" "tax-treatment-NSO.dtd">
<tp:taxon-treatment xmlns:tp="http://www.plazi.org/taxpub"><tp:treatment-meta><kwd-group><label>Taxon classification</label><kwd><named-content xmlns:xlink="http://www.w3.org/1999/xlink" content-type="kingdom">Animalia</named-content></kwd><kwd><named-content xmlns:xlink="http://www.w3.org/1999/xlink" content-type="order">Polydesmida</named-content></kwd><kwd><named-content xmlns:xlink="http://www.w3.org/1999/xlink" content-type="family">Trichopolydesmidae</named-content></kwd></kwd-group><mixed-citation publication-type="journal"><person-group><name><surname>Golovatch</surname><given-names>S. I.</given-names></name><name><surname>Fiemapong</surname><given-names>A. R. Nzoko</given-names></name><name><surname>Tamesse</surname><given-names>J. L.</given-names></name><name><surname>Mauriès</surname><given-names>J.-P.</given-names></name><name><surname>VandenSpiegel</surname><given-names>D.</given-names></name></person-group><article-title><tp:taxon-name><tp:taxon-name-part taxon-name-part-type="family">Trichopolydesmidae</tp:taxon-name-part></tp:taxon-name> from Cameroon, 1: The genus <italic><tp:taxon-name><tp:taxon-name-part taxon-name-part-type="genus" reg="Hemisphaeroparia">Hemisphaeroparia</tp:taxon-name-part></tp:taxon-name></italic> Schubart, 1955. With a genus-level reclassification of Afrotropical genera of the family (<tp:taxon-name><tp:taxon-name-part taxon-name-part-type="class">Diplopoda</tp:taxon-name-part></tp:taxon-name>, <tp:taxon-name><tp:taxon-name-part taxon-name-part-type="order">Polydesmida</tp:taxon-name-part></tp:taxon-name>)</article-title><source>Zookeys</source><day>19</day><month>9</month><year>2018</year><volume>2018</volume><issue>785</issue><fpage>49</fpage><lpage>98</lpage><pub-id pub-id-type="doi">10.3897/zookeys.785.27422</pub-id></mixed-citation></tp:treatment-meta><tp:nomenclature><tp:taxon-name>
            <tp:taxon-name-part taxon-name-part-type="genus" reg="Hemisphaeroparia">Hemisphaeroparia</tp:taxon-name-part>
            <tp:taxon-name-part taxon-name-part-type="species" reg="bangoulap">bangoulap</tp:taxon-name-part>
            <object-id xmlns:xlink="http://www.w3.org/1999/xlink" content-type="zoobank" xlink:type="simple">http://zoobank.org/CA5FE0D5-B0A6-4C48-9443-C51A3B69B946</object-id>
          </tp:taxon-name><tp:taxon-status xmlns:xlink="http://www.w3.org/1999/xlink" xlink:type="simple">sp. n.</tp:taxon-status><xref ref-type="fig" rid="F5">Figs 5</xref><xref ref-type="fig" rid="F6">, 6</xref><xref ref-type="fig" rid="F28">, 28B</xref><!--PageBreak--></tp:nomenclature><tp:treatment-sec sec-type="type material" id="SECID0EBTBG"><title>Type material.</title><p>Holotype ♂ (<abbrev xmlns:xlink="http://www.w3.org/1999/xlink" content-type="institution" xlink:title="Musée Royal de l’Afrique Centrale" id="ABBRID0EHTBG" xlink:type="simple">MRAC</abbrev> 22739), Cameroon, West Region, Bangoulap, sacred forest (slightly disturbed), <named-content xmlns:xlink="http://www.w3.org/1999/xlink" content-type="dwc:verbatimCoordinates" xlink:type="simple"><named-content content-type="geo-json" specific-use="{&#34;type&#34;:&#34;Point&#34;,&#34;coordinates&#34;:[10.566667,6.000000]}" id="NCID0EPTBG" xlink:type="simple">6°00’N, 10°34’E</named-content></named-content>, 13.X.2017, leg. A.R. Nzoko Fiemapong.</p><p>Paratypes. 2 ♂ (both without gonopods, either lost or mounted on slide)(<abbrev xmlns:xlink="http://www.w3.org/1999/xlink" content-type="institution" xlink:title="Musée Royal de l’Afrique Centrale" id="ABBRID0EWTBG" xlink:type="simple">MRAC</abbrev> 22740), 1 ♂ (<abbrev xmlns:xlink="http://www.w3.org/1999/xlink" xlink:title="scanning electron microscopy" id="ABBRID0E2TBG" xlink:type="simple">SEM</abbrev>, <abbrev xmlns:xlink="http://www.w3.org/1999/xlink" content-type="institution" xlink:title="Musée Royal de l’Afrique Centrale" id="ABBRID0E6TBG" xlink:type="simple">MRAC</abbrev> 22741), same locality, together with holotype.</p></tp:treatment-sec><tp:treatment-sec sec-type="diagnosis" id="SECID0EEUBG"><title>Diagnosis.</title><p>Differs from other species of the genus by the presence of a boletiform epicranial tubercle (♂), coupled with well-exposed gonopodal telopodites that show not only slender branches <abbrev xmlns:xlink="http://www.w3.org/1999/xlink" xlink:title="apical branch of telopodite" id="ABBRID0EKUBG" xlink:type="simple">ab</abbrev> and <abbrev xmlns:xlink="http://www.w3.org/1999/xlink" xlink:title="basal branch of telopodite" id="ABBRID0EOUBG" xlink:type="simple">bb</abbrev>, but each also a well-expressed lobe (<abbrev xmlns:xlink="http://www.w3.org/1999/xlink" xlink:title="lobe" id="ABBRID0ESUBG" xlink:type="simple">lo</abbrev>) with an unusually deep transverse gutter (g) with very strongly thickened walls at the base, as well as a vestigial solenomere (<abbrev xmlns:xlink="http://www.w3.org/1999/xlink" xlink:title="solenomere" id="ABBRID0EWUBG" xlink:type="simple">sl</abbrev>) with a remarkable process (t) near its base (Figure <xref ref-type="fig" rid="F6">6</xref>).</p><fig id="F5" position="float" orientation="portrait"><label>Figure 5.</label><caption><p><italic><tp:taxon-name><tp:taxon-name-part taxon-name-part-type="genus" reg="Hemisphaeroparia">Hemisphaeroparia</tp:taxon-name-part><tp:taxon-name-part taxon-name-part-type="species" reg="bangoulap">bangoulap</tp:taxon-name-part></tp:taxon-name></italic> sp. n., <abbrev xmlns:xlink="http://www.w3.org/1999/xlink" xlink:title="scanning electron microscopy" id="ABBRID0ERVBG" xlink:type="simple">SEM</abbrev> micrographs of ♂ paratype <bold>A, D, G</bold> anterior part of body, lateral, dorsal and ventral views, respectively <bold>B, E, H</bold> midbody segments, lateral, dorsal and ventral views, respectively <bold>C, F, I</bold> posterior part of body, lateral, dorsal and ventral views, respectively <bold>J</bold> tergal seta, lateral view <bold>K</bold> midbody segment, caudal view <bold>L</bold> midbody paratergum, lateral view <bold>M</bold> tergal fine structure. Scale bars: 0.2 mm (<bold>D–F, H</bold>), 0.1 mm (<bold>A–C, G, I, K</bold>), 0.05 (<bold>L, M</bold>), 0.01 mm (<bold>J</bold>).</p></caption><graphic xmlns:xlink="http://www.w3.org/1999/xlink" xlink:href="zookeys-785-049-g005.jpg" position="float" orientation="portrait" xlink:type="simple" id="oo_229693.jpg"/></fig></tp:treatment-sec><tp:treatment-sec sec-type="Name" id="SECID0EQWBG"><title>Name.</title><p>To emphasize the type locality; noun in apposition.</p></tp:treatment-sec><tp:treatment-sec sec-type="description" id="SECID0EVWBG"><title>Description.</title><p>Length of holotype ca. 6 mm (♂), width of midbody pro- and metazonae 0.5 and 0.7mm (♂), respectively. Length of paratypes 5.5–6 mm, width of midbody pro- and metazonae 0.5 and 0.7–0.75 mm (♂), respectively. Coloration in alcohol light pinkish to light pinkish brown, metaterga and antennae marbled red-brown. Prozonae, venter, and legs light yellowish grey (Figure <xref ref-type="fig" rid="F28">28B</xref>).</p><p>All other characters as in <italic><tp:taxon-name><tp:taxon-name-part taxon-name-part-type="genus" reg="Hemisphaeroparia">H.</tp:taxon-name-part><tp:taxon-name-part taxon-name-part-type="species" reg="zamakoe">zamakoe</tp:taxon-name-part></tp:taxon-name></italic> sp. n., except as follows.</p><p>In width, collum &lt; head &lt; segment 3 &lt; 3 = 4 &lt; 5–16; thereafter, body gradually tapering towards telson.</p><p>Gonopodal telopodites more strongly exposed, less strongly setose, both main branches (<abbrev xmlns:xlink="http://www.w3.org/1999/xlink" xlink:title="apical branch of telopodite" id="ABBRID0EPXBG" xlink:type="simple">ab</abbrev>, <abbrev xmlns:xlink="http://www.w3.org/1999/xlink" xlink:title="basal branch of telopodite" id="ABBRID0ETXBG" xlink:type="simple">bb</abbrev>) longer, lobe (<abbrev xmlns:xlink="http://www.w3.org/1999/xlink" xlink:title="lobe" id="ABBRID0EXXBG" xlink:type="simple">lo</abbrev>) also exposed, at base on lateral face with a prominent transverse gutter (g) with unusually strongly chitinized walls; branch <abbrev xmlns:xlink="http://www.w3.org/1999/xlink" xlink:title="basal branch of telopodite" id="ABBRID0E2XBG" xlink:type="simple">bb</abbrev> sometimes subdivided into two flagelliform branchlets (Figure <xref ref-type="fig" rid="F6">6F, G</xref>). Seminal groove short, solenomere (<abbrev xmlns:xlink="http://www.w3.org/1999/xlink" xlink:title="solenomere" id="ABBRID0EDYBG" xlink:type="simple">sl</abbrev>) rudimentary, near its base with a conspicuous process (t).</p><fig id="F6" position="float" orientation="portrait"><label>Figure 6.</label><caption><p><italic><tp:taxon-name><tp:taxon-name-part taxon-name-part-type="genus" reg="Hemisphaeroparia">Hemisphaeroparia</tp:taxon-name-part><tp:taxon-name-part taxon-name-part-type="species" reg="bangoulap">bangoulap</tp:taxon-name-part></tp:taxon-name></italic> sp. n., ♂ paratypes <bold>A–C</bold><abbrev xmlns:xlink="http://www.w3.org/1999/xlink" xlink:title="scanning electron microscopy" id="ABBRID0E3YBG" xlink:type="simple">SEM</abbrev> micrographs of right gonopod, mesal, ventromesal, subventromesal views, respectively <bold>D–G</bold> right (<bold>D, E</bold>) and left (<bold>F, G</bold>) gonopods, mesal, lateral, mesal and lateral views, respectively. Scale bars: 0.05 (<bold>A–C</bold>), 0.2 mm (<bold>D–G</bold>). Abbreviations: <bold><abbrev xmlns:xlink="http://www.w3.org/1999/xlink" xlink:title="apical branch of telopodite" id="ABBRID0ELZBG" xlink:type="simple">ab</abbrev></bold> apical branch of telopodite, <bold><abbrev xmlns:xlink="http://www.w3.org/1999/xlink" xlink:title="basal branch of telopodite" id="ABBRID0EQZBG" xlink:type="simple">bb</abbrev></bold> basal branch of telopodite, <bold>g</bold> gutter, <bold><abbrev xmlns:xlink="http://www.w3.org/1999/xlink" xlink:title="lobe" id="ABBRID0EXZBG" xlink:type="simple">lo</abbrev></bold> lobe, <bold><abbrev xmlns:xlink="http://www.w3.org/1999/xlink" xlink:title="solenomere" id="ABBRID0E3ZBG" xlink:type="simple">sl</abbrev></bold> solenomere, <bold>t</bold> process.</p></caption><graphic xmlns:xlink="http://www.w3.org/1999/xlink" xlink:href="zookeys-785-049-g006.jpg" position="float" orientation="portrait" xlink:type="simple" id="oo_229694.jpg"/></fig></tp:treatment-sec><tp:treatment-sec><!--Section generated to contain objects referenced in tp:taxon-treatment.--><fig id="F28" position="float" orientation="portrait"><label>Figure 28.</label><caption><p>Habitus of <italic><tp:taxon-name><tp:taxon-name-part taxon-name-part-type="genus" reg="Hemisphaeroparia">Hemisphaeroparia</tp:taxon-name-part></tp:taxon-name></italic> species in lateral view, holotypes of <italic><tp:taxon-name><tp:taxon-name-part taxon-name-part-type="genus" reg="Hemisphaeroparia">H.</tp:taxon-name-part><tp:taxon-name-part taxon-name-part-type="species" reg="zamakoe">zamakoe</tp:taxon-name-part></tp:taxon-name></italic> sp. n. (<bold>A</bold>), <italic><tp:taxon-name><tp:taxon-name-part taxon-name-part-type="genus" reg="Hemisphaeroparia">H.</tp:taxon-name-part><tp:taxon-name-part taxon-name-part-type="species" reg="bangoulap">bangoulap</tp:taxon-name-part></tp:taxon-name></italic> sp. n. (<bold>B</bold>), <italic><tp:taxon-name><tp:taxon-name-part taxon-name-part-type="genus" reg="Hemisphaeroparia">H.</tp:taxon-name-part><tp:taxon-name-part taxon-name-part-type="species" reg="spiniger">spiniger</tp:taxon-name-part></tp:taxon-name></italic> sp. n. (<bold>C</bold>), <italic><tp:taxon-name><tp:taxon-name-part taxon-name-part-type="genus" reg="Hemisphaeroparia">H.</tp:taxon-name-part><tp:taxon-name-part taxon-name-part-type="species" reg="ongot">ongot</tp:taxon-name-part></tp:taxon-name></italic> sp. n. (<bold>D</bold>), <italic><tp:taxon-name><tp:taxon-name-part taxon-name-part-type="genus" reg="Hemisphaeroparia">H.</tp:taxon-name-part><tp:taxon-name-part taxon-name-part-type="species" reg="digitifer">digitifer</tp:taxon-name-part></tp:taxon-name></italic> sp. n. (<bold>E</bold>) and <italic><tp:taxon-name><tp:taxon-name-part taxon-name-part-type="genus" reg="Hemisphaeroparia">H.</tp:taxon-name-part><tp:taxon-name-part taxon-name-part-type="species" reg="parva">parva</tp:taxon-name-part></tp:taxon-name></italic> sp. n. (<bold>F</bold>).</p></caption><graphic xmlns:xlink="http://www.w3.org/1999/xlink" xlink:href="zookeys-785-049-g028.jpg" position="float" orientation="portrait" xlink:type="simple" id="oo_229717.jpg"/></fig></tp:treatment-sec></tp:taxon-treatment>
