# Supplementary material for: Trichopolydesmidae from Cameroon, 1: The genus Hemisphaeroparia Schubart, 1955. With a genus-level reclassification of Afrotropical genera of the family (Diplopoda, Polydesmida)
Source: Zookeys. 2018 Sep 19;(785):49–98. doi: 10.3897/zookeys.785.27422 (PMC6160861; doi:10.3897/zookeys.785.27422)
Supplement: XML Treatment for Hemisphaeroparia spiniger [file zookeys.785.27422-treatment20.xml]

<!DOCTYPE tp:taxon-treatment
  PUBLIC "-//TaxonX//DTD Taxonomic Treatment Publishing DTD v0 20100105//EN" "tax-treatment-NSO.dtd">
<tp:taxon-treatment xmlns:tp="http://www.plazi.org/taxpub"><tp:treatment-meta><kwd-group><label>Taxon classification</label><kwd><named-content xmlns:xlink="http://www.w3.org/1999/xlink" content-type="kingdom">Animalia</named-content></kwd><kwd><named-content xmlns:xlink="http://www.w3.org/1999/xlink" content-type="order">Polydesmida</named-content></kwd><kwd><named-content xmlns:xlink="http://www.w3.org/1999/xlink" content-type="family">Trichopolydesmidae</named-content></kwd></kwd-group><mixed-citation publication-type="journal"><person-group><name><surname>Golovatch</surname><given-names>S. I.</given-names></name><name><surname>Fiemapong</surname><given-names>A. R. Nzoko</given-names></name><name><surname>Tamesse</surname><given-names>J. L.</given-names></name><name><surname>Mauriès</surname><given-names>J.-P.</given-names></name><name><surname>VandenSpiegel</surname><given-names>D.</given-names></name></person-group><article-title><tp:taxon-name><tp:taxon-name-part taxon-name-part-type="family">Trichopolydesmidae</tp:taxon-name-part></tp:taxon-name> from Cameroon, 1: The genus <italic><tp:taxon-name><tp:taxon-name-part taxon-name-part-type="genus" reg="Hemisphaeroparia">Hemisphaeroparia</tp:taxon-name-part></tp:taxon-name></italic> Schubart, 1955. With a genus-level reclassification of Afrotropical genera of the family (<tp:taxon-name><tp:taxon-name-part taxon-name-part-type="class">Diplopoda</tp:taxon-name-part></tp:taxon-name>, <tp:taxon-name><tp:taxon-name-part taxon-name-part-type="order">Polydesmida</tp:taxon-name-part></tp:taxon-name>)</article-title><source>Zookeys</source><day>19</day><month>9</month><year>2018</year><volume>2018</volume><issue>785</issue><fpage>49</fpage><lpage>98</lpage><pub-id pub-id-type="doi">10.3897/zookeys.785.27422</pub-id></mixed-citation></tp:treatment-meta><tp:nomenclature><tp:taxon-name>
            <tp:taxon-name-part taxon-name-part-type="genus" reg="Hemisphaeroparia">Hemisphaeroparia</tp:taxon-name-part>
            <tp:taxon-name-part taxon-name-part-type="species" reg="spiniger">spiniger</tp:taxon-name-part>
            <object-id xmlns:xlink="http://www.w3.org/1999/xlink" content-type="zoobank" xlink:type="simple">http://zoobank.org/1AEABC29-FB50-4AB6-A625-2E81EAEBE3F3</object-id>
          </tp:taxon-name><tp:taxon-status xmlns:xlink="http://www.w3.org/1999/xlink" xlink:type="simple">sp. n.</tp:taxon-status><xref ref-type="fig" rid="F7">Figs 7</xref><xref ref-type="fig" rid="F8">, 8</xref><xref ref-type="fig" rid="F28">, 28C</xref></tp:nomenclature><tp:treatment-sec sec-type="type material" id="SECID0E22BG"><title>Type material.</title><p>Holotype ♂ (<abbrev xmlns:xlink="http://www.w3.org/1999/xlink" content-type="institution" xlink:title="Musée Royal de l’Afrique Centrale" id="ABBRID0EB3BG" xlink:type="simple">MRAC</abbrev> 22742), Cameroon, Center Region, Yaounde I University campus, palm plantation, <named-content xmlns:xlink="http://www.w3.org/1999/xlink" content-type="dwc:verbatimCoordinates" xlink:type="simple"><named-content content-type="geo-json" specific-use="{&#34;type&#34;:&#34;Point&#34;,&#34;coordinates&#34;:[11.500000,3.883333]}" id="NCID0EJ3BG" xlink:type="simple">03°53’N, 011°30’E</named-content></named-content>, 860 m a.s.l., 20.III.2018, leg. A.R. Nzoko Fiemapong.</p><p>Paratypes: 9 ♂♂ (<abbrev xmlns:xlink="http://www.w3.org/1999/xlink" content-type="institution" xlink:title="Musée Royal de l’Afrique Centrale" id="ABBRID0EQ3BG" xlink:type="simple">MRAC</abbrev> 22743), 1 ♂ (without gonopods)(<abbrev xmlns:xlink="http://www.w3.org/1999/xlink" content-type="institution" xlink:title="Musée Royal de l’Afrique Centrale" id="ABBRID0EV3BG" xlink:type="simple">MRAC</abbrev> 22744), 4 ♀♀ (<abbrev xmlns:xlink="http://www.w3.org/1999/xlink" content-type="institution" xlink:title="Musée Royal de l’Afrique Centrale" id="ABBRID0E13BG" xlink:type="simple">MRAC</abbrev> 22745). 1 ♂ (<abbrev xmlns:xlink="http://www.w3.org/1999/xlink" xlink:title="scanning electron microscopy" id="ABBRID0E63BG" xlink:type="simple">SEM</abbrev>, <abbrev xmlns:xlink="http://www.w3.org/1999/xlink" content-type="institution" xlink:title="Musée Royal de l’Afrique Centrale" id="ABBRID0ED4BG" xlink:type="simple">MRAC</abbrev> 22746), same locality, 18.IV.2015; 12 ♂♂ (<abbrev xmlns:xlink="http://www.w3.org/1999/xlink" content-type="institution" xlink:title="Musée Royal de l’Afrique Centrale" id="ABBRID0EI4BG" xlink:type="simple">MRAC</abbrev>: 22747), 3 ♂♂ (<abbrev xmlns:xlink="http://www.w3.org/1999/xlink" xlink:title="Zoological Museum, State University of Moscow" id="ABBRID0EN4BG" xlink:type="simple">ZMUM</abbrev>), 3 ♂♂ (<abbrev xmlns:xlink="http://www.w3.org/1999/xlink" content-type="institution" xlink:title="University of Yaounde 1" id="ABBRID0ER4BG" xlink:type="simple">UY1</abbrev>), same locality, 7.IV.2014, all leg. A.R. Nzoko Fiemapong.</p></tp:treatment-sec><tp:treatment-sec sec-type="diagnosis" id="SECID0EW4BG"><title>Diagnosis.</title><p>Differs from other species of the genus by the presence of a boletiform epicranial tubercle (♂), coupled with unusually densely setose gonopodal telopodites which are deeply sunken inside a large gonocoel and show not only two slender, little-<!--PageBreak-->exposed branches (<abbrev xmlns:xlink="http://www.w3.org/1999/xlink" xlink:title="apical branch of telopodite" id="ABBRID0E54BG" xlink:type="simple">ab</abbrev>, <abbrev xmlns:xlink="http://www.w3.org/1999/xlink" xlink:title="basal branch of telopodite" id="ABBRID0EC5BG" xlink:type="simple">bb</abbrev>), followed by a small, round, fully concealed lobe (<abbrev xmlns:xlink="http://www.w3.org/1999/xlink" xlink:title="lobe" id="ABBRID0EG5BG" xlink:type="simple">lo</abbrev>) more basally, but also a conspicuous transverse spine arising on the lateral side near the base of <abbrev xmlns:xlink="http://www.w3.org/1999/xlink" xlink:title="apical branch of telopodite" id="ABBRID0EK5BG" xlink:type="simple">ab</abbrev> and <abbrev xmlns:xlink="http://www.w3.org/1999/xlink" xlink:title="basal branch of telopodite" id="ABBRID0EO5BG" xlink:type="simple">bb</abbrev> (Figure <xref ref-type="fig" rid="F8">8</xref>).</p></tp:treatment-sec><tp:treatment-sec sec-type="Name" id="SECID0EW5BG"><title>Name.</title><p>To emphasize the long, transverse spine on the gonopodal telopodite; noun in apposition.</p></tp:treatment-sec><tp:treatment-sec sec-type="description" id="SECID0E25BG"><title>Description.</title><p>Length of holotype ca. 7 mm (♂), width of midbody pro- and metazonae 0.5 and 0.8 mm (♂), respectively. Length of paratypes 5.5–6 mm (♂, ♀), width of midbody pro- and metazonae 0.4–0.5 and 0.6–0.7 mm (♂) or 0.6 and 0.8 mm (♀), respectively. Coloration of holotype generally marbled red-brown, legs nearly pallid (Figure <xref ref-type="fig" rid="F28">28C</xref>). Paratypes mostly yellowish to nearly pallid.</p><p>All other characters as in <italic><tp:taxon-name><tp:taxon-name-part taxon-name-part-type="genus" reg="Hemisphaeroparia">H.</tp:taxon-name-part><tp:taxon-name-part taxon-name-part-type="species" reg="zamakoe">zamakoe</tp:taxon-name-part></tp:taxon-name></italic> sp. n., except as follows.</p><!--PageBreak--><p>Both ♂ and ♀ with 20 segments, but ♀ devoid of epicranial modifications. Antennae long and strongly clavate, reaching behind to segment 3 (♂) or 2 (♀) when stretched dorsally. In width, collum &lt; head &lt; segment 3 &lt; 2 = 4 &lt; 5–16; thereafter body gradually tapering towards telson. Tergal setae generally a little longer, ca. 1/3 to 1/4 as long as metatergum, bacilliform and ribbed (Figure <xref ref-type="fig" rid="F7">7A–C, G–J, L, M</xref>), arranged in two transvers rows on segments 2–7(8), thereafter in three rows (Figure <xref ref-type="fig" rid="F7">7A–G</xref>).</p><p>Gonopods (Figure <xref ref-type="fig" rid="F8">8</xref>) forming a deep gonocoel, telopodites only slightly exposed through distal halves of their two main branches (<abbrev xmlns:xlink="http://www.w3.org/1999/xlink" xlink:title="apical branch of telopodite" id="ABBRID0EEAAI" xlink:type="simple">ab</abbrev>, <abbrev xmlns:xlink="http://www.w3.org/1999/xlink" xlink:title="basal branch of telopodite" id="ABBRID0EIAAI" xlink:type="simple">bb</abbrev>), both contiguous over most of their length and both subequal in shape and length, followed by a low rounded lobe (<abbrev xmlns:xlink="http://www.w3.org/1999/xlink" xlink:title="lobe" id="ABBRID0EMAAI" xlink:type="simple">lo</abbrev>). Basal part of telopodite densely setose throughout; distobasal part with a conspicuous transverse spine (sp) arising near base of <abbrev xmlns:xlink="http://www.w3.org/1999/xlink" xlink:title="apical branch of telopodite" id="ABBRID0EQAAI" xlink:type="simple">ab</abbrev> and <abbrev xmlns:xlink="http://www.w3.org/1999/xlink" xlink:title="basal branch of telopodite" id="ABBRID0EUAAI" xlink:type="simple">bb</abbrev> on lateral side, but hidden on both sides. Seminal groove short, moving onto a longer or shorter solenomere (<abbrev xmlns:xlink="http://www.w3.org/1999/xlink" xlink:title="solenomere" id="ABBRID0EYAAI" xlink:type="simple">sl</abbrev>) on mesal side.</p><fig id="F7" position="float" orientation="portrait"><label>Figure 7.</label><caption><p><italic><tp:taxon-name><tp:taxon-name-part taxon-name-part-type="genus" reg="Hemisphaeroparia">Hemisphaeroparia</tp:taxon-name-part><tp:taxon-name-part taxon-name-part-type="species" reg="spiniger">spiniger</tp:taxon-name-part></tp:taxon-name></italic> sp. n., <abbrev xmlns:xlink="http://www.w3.org/1999/xlink" xlink:title="scanning electron microscopy" id="ABBRID0EPBAI" xlink:type="simple">SEM</abbrev> micrographs of ♂ paratype <bold>A</bold> habitus, lateral view <bold>B, E</bold> anterior part of body, lateral and dorsal views, respectively <bold>C, F</bold> midbody segments, lateral and dorsal views, respectively <bold>D, G</bold> posterior part of body, lateral and dorsal views, respectively <bold>H</bold> midbody paratergum, dorsolateral view <bold>I</bold> tergal fine structure. Scale bars: 0.5 mm (<bold>A</bold>), 0.1 mm (<bold>B–G, J</bold>), 0.02 mm (<bold>H, I</bold>).</p></caption><graphic xmlns:xlink="http://www.w3.org/1999/xlink" xlink:href="zookeys-785-049-g007.jpg" position="float" orientation="portrait" xlink:type="simple" id="oo_229695.jpg"/></fig><fig id="F8" position="float" orientation="portrait"><label>Figure 8.</label><caption><p><italic><tp:taxon-name><tp:taxon-name-part taxon-name-part-type="genus" reg="Hemisphaeroparia">Hemisphaeroparia</tp:taxon-name-part><tp:taxon-name-part taxon-name-part-type="species" reg="spiniger">spiniger</tp:taxon-name-part></tp:taxon-name></italic> sp. n., ♂ paratypes <bold>A</bold><abbrev xmlns:xlink="http://www.w3.org/1999/xlink" xlink:title="scanning electron microscopy" id="ABBRID0E6CAI" xlink:type="simple">SEM</abbrev> micrographs of both gonopods in situ, caudal view <bold>B</bold><abbrev xmlns:xlink="http://www.w3.org/1999/xlink" xlink:title="scanning electron microscopy" id="ABBRID0EFDAI" xlink:type="simple">SEM</abbrev> micrograph of right gonopod, submesal view <bold>C, D</bold> right gonopod, mesal and lateral views, respectively <bold>E</bold> left gonod, branches <abbrev xmlns:xlink="http://www.w3.org/1999/xlink" xlink:title="apical branch of telopodite" id="ABBRID0ENDAI" xlink:type="simple">ab</abbrev> and <abbrev xmlns:xlink="http://www.w3.org/1999/xlink" xlink:title="basal branch of telopodite" id="ABBRID0ERDAI" xlink:type="simple">bb</abbrev>, mesal view. Scale bars: 0.1 mm (<bold>A, C–E</bold>), 0.5 mm (<bold>B</bold>). Abbreviations: <bold><abbrev xmlns:xlink="http://www.w3.org/1999/xlink" xlink:title="apical branch of telopodite" id="ABBRID0E1DAI" xlink:type="simple">ab</abbrev></bold> apical branch of telopodite, <bold><abbrev xmlns:xlink="http://www.w3.org/1999/xlink" xlink:title="basal branch of telopodite" id="ABBRID0E6DAI" xlink:type="simple">bb</abbrev></bold> basal branch of telopodite, <bold><abbrev xmlns:xlink="http://www.w3.org/1999/xlink" xlink:title="lobe" id="ABBRID0EEEAI" xlink:type="simple">lo</abbrev></bold> lobe, <bold><abbrev xmlns:xlink="http://www.w3.org/1999/xlink" xlink:title="solenomere" id="ABBRID0EJEAI" xlink:type="simple">sl</abbrev></bold> solenomere, <bold>sp</bold> spiniform process.</p></caption><graphic xmlns:xlink="http://www.w3.org/1999/xlink" xlink:href="zookeys-785-049-g008.jpg" position="float" orientation="portrait" xlink:type="simple" id="oo_229696.jpg"/></fig><!--PageBreak--></tp:treatment-sec><tp:treatment-sec><!--Section generated to contain objects referenced in tp:taxon-treatment.--><fig id="F28" position="float" orientation="portrait"><label>Figure 28.</label><caption><p>Habitus of <italic><tp:taxon-name><tp:taxon-name-part taxon-name-part-type="genus" reg="Hemisphaeroparia">Hemisphaeroparia</tp:taxon-name-part></tp:taxon-name></italic> species in lateral view, holotypes of <italic><tp:taxon-name><tp:taxon-name-part taxon-name-part-type="genus" reg="Hemisphaeroparia">H.</tp:taxon-name-part><tp:taxon-name-part taxon-name-part-type="species" reg="zamakoe">zamakoe</tp:taxon-name-part></tp:taxon-name></italic> sp. n. (<bold>A</bold>), <italic><tp:taxon-name><tp:taxon-name-part taxon-name-part-type="genus" reg="Hemisphaeroparia">H.</tp:taxon-name-part><tp:taxon-name-part taxon-name-part-type="species" reg="bangoulap">bangoulap</tp:taxon-name-part></tp:taxon-name></italic> sp. n. (<bold>B</bold>), <italic><tp:taxon-name><tp:taxon-name-part taxon-name-part-type="genus" reg="Hemisphaeroparia">H.</tp:taxon-name-part><tp:taxon-name-part taxon-name-part-type="species" reg="spiniger">spiniger</tp:taxon-name-part></tp:taxon-name></italic> sp. n. (<bold>C</bold>), <italic><tp:taxon-name><tp:taxon-name-part taxon-name-part-type="genus" reg="Hemisphaeroparia">H.</tp:taxon-name-part><tp:taxon-name-part taxon-name-part-type="species" reg="ongot">ongot</tp:taxon-name-part></tp:taxon-name></italic> sp. n. (<bold>D</bold>), <italic><tp:taxon-name><tp:taxon-name-part taxon-name-part-type="genus" reg="Hemisphaeroparia">H.</tp:taxon-name-part><tp:taxon-name-part taxon-name-part-type="species" reg="digitifer">digitifer</tp:taxon-name-part></tp:taxon-name></italic> sp. n. (<bold>E</bold>) and <italic><tp:taxon-name><tp:taxon-name-part taxon-name-part-type="genus" reg="Hemisphaeroparia">H.</tp:taxon-name-part><tp:taxon-name-part taxon-name-part-type="species" reg="parva">parva</tp:taxon-name-part></tp:taxon-name></italic> sp. n. (<bold>F</bold>).</p></caption><graphic xmlns:xlink="http://www.w3.org/1999/xlink" xlink:href="zookeys-785-049-g028.jpg" position="float" orientation="portrait" xlink:type="simple" id="oo_229717.jpg"/></fig></tp:treatment-sec></tp:taxon-treatment>
