# Supplementary material for: Trichopolydesmidae from Cameroon, 1: The genus Hemisphaeroparia Schubart, 1955. With a genus-level reclassification of Afrotropical genera of the family (Diplopoda, Polydesmida)
Source: Zookeys. 2018 Sep 19;(785):49–98. doi: 10.3897/zookeys.785.27422 (PMC6160861; doi:10.3897/zookeys.785.27422)
Supplement: XML Treatment for Hemisphaeroparia parva [file zookeys.785.27422-treatment23.xml]

<!DOCTYPE tp:taxon-treatment
  PUBLIC "-//TaxonX//DTD Taxonomic Treatment Publishing DTD v0 20100105//EN" "tax-treatment-NSO.dtd">
<tp:taxon-treatment xmlns:tp="http://www.plazi.org/taxpub"><tp:treatment-meta><kwd-group><label>Taxon classification</label><kwd><named-content xmlns:xlink="http://www.w3.org/1999/xlink" content-type="kingdom">Animalia</named-content></kwd><kwd><named-content xmlns:xlink="http://www.w3.org/1999/xlink" content-type="order">Polydesmida</named-content></kwd><kwd><named-content xmlns:xlink="http://www.w3.org/1999/xlink" content-type="family">Trichopolydesmidae</named-content></kwd></kwd-group><mixed-citation publication-type="journal"><person-group><name><surname>Golovatch</surname><given-names>S. I.</given-names></name><name><surname>Fiemapong</surname><given-names>A. R. Nzoko</given-names></name><name><surname>Tamesse</surname><given-names>J. L.</given-names></name><name><surname>Mauriès</surname><given-names>J.-P.</given-names></name><name><surname>VandenSpiegel</surname><given-names>D.</given-names></name></person-group><article-title><tp:taxon-name><tp:taxon-name-part taxon-name-part-type="family">Trichopolydesmidae</tp:taxon-name-part></tp:taxon-name> from Cameroon, 1: The genus <italic><tp:taxon-name><tp:taxon-name-part taxon-name-part-type="genus" reg="Hemisphaeroparia">Hemisphaeroparia</tp:taxon-name-part></tp:taxon-name></italic> Schubart, 1955. With a genus-level reclassification of Afrotropical genera of the family (<tp:taxon-name><tp:taxon-name-part taxon-name-part-type="class">Diplopoda</tp:taxon-name-part></tp:taxon-name>, <tp:taxon-name><tp:taxon-name-part taxon-name-part-type="order">Polydesmida</tp:taxon-name-part></tp:taxon-name>)</article-title><source>Zookeys</source><day>19</day><month>9</month><year>2018</year><volume>2018</volume><issue>785</issue><fpage>49</fpage><lpage>98</lpage><pub-id pub-id-type="doi">10.3897/zookeys.785.27422</pub-id></mixed-citation></tp:treatment-meta><tp:nomenclature><tp:taxon-name>
            <tp:taxon-name-part taxon-name-part-type="genus" reg="Hemisphaeroparia">Hemisphaeroparia</tp:taxon-name-part>
            <tp:taxon-name-part taxon-name-part-type="species" reg="parva">parva</tp:taxon-name-part>
            <object-id xmlns:xlink="http://www.w3.org/1999/xlink" content-type="zoobank" xlink:type="simple">http://zoobank.org/9620E447-A2C0-4450-BD4C-9C3A869BBCFB</object-id>
          </tp:taxon-name><tp:taxon-status xmlns:xlink="http://www.w3.org/1999/xlink" xlink:type="simple">sp. n.</tp:taxon-status><xref ref-type="fig" rid="F13">Figs 13</xref><xref ref-type="fig" rid="F14">, 14</xref><xref ref-type="fig" rid="F28">, 28F</xref><!--PageBreak--></tp:nomenclature><tp:treatment-sec sec-type="type material" id="SECID0EXYAI"><title>Type material.</title><p>Holotype ♂ (<abbrev xmlns:xlink="http://www.w3.org/1999/xlink" content-type="institution" xlink:title="Musée Royal de l’Afrique Centrale" id="ABBRID0E4YAI" xlink:type="simple">MRAC</abbrev> 22754), Cameroon, Littoral Region, Sanaga Maritine Division, Mouanko, forest, <named-content xmlns:xlink="http://www.w3.org/1999/xlink" content-type="dwc:verbatimCoordinates" xlink:type="simple"><named-content content-type="geo-json" specific-use="{&#34;type&#34;:&#34;Point&#34;,&#34;coordinates&#34;:[9.766667,3.633333]}" id="NCID0EFZAI" xlink:type="simple">03°38’N, 009°46’E</named-content></named-content>, leg. A.R. Nzoko Fiemapong and J.A. Yetchom Fonjo.</p><p>Paratypes: 4 ♂♂ (<abbrev xmlns:xlink="http://www.w3.org/1999/xlink" content-type="institution" xlink:title="Musée Royal de l’Afrique Centrale" id="ABBRID0EMZAI" xlink:type="simple">MRAC</abbrev>: 22755), 1 ♂ (<abbrev xmlns:xlink="http://www.w3.org/1999/xlink" xlink:title="scanning electron microscopy" id="ABBRID0ERZAI" xlink:type="simple">SEM</abbrev>, <abbrev xmlns:xlink="http://www.w3.org/1999/xlink" content-type="institution" xlink:title="Musée Royal de l’Afrique Centrale" id="ABBRID0EVZAI" xlink:type="simple">MRAC</abbrev> 22756), 1 ♂ (<abbrev xmlns:xlink="http://www.w3.org/1999/xlink" xlink:title="Zoological Museum, State University of Moscow" id="ABBRID0E1ZAI" xlink:type="simple">ZMUM</abbrev>), 1 ♂ (<abbrev xmlns:xlink="http://www.w3.org/1999/xlink" content-type="institution" xlink:title="University of Yaounde 1" id="ABBRID0E5ZAI" xlink:type="simple">UY1</abbrev>), same locality, together with holotype.</p></tp:treatment-sec><tp:treatment-sec sec-type="diagnosis" id="SECID0ED1AI"><title>Diagnosis.</title><p>Differs from other species of the genus by having 19 body segments and by the absence of epicranial modifications in the ♂, coupled with the presence of only a single prominent branch (<abbrev xmlns:xlink="http://www.w3.org/1999/xlink" xlink:title="apical branch of telopodite" id="ABBRID0EJ1AI" xlink:type="simple">ab</abbrev>) which is exposed beyond the gonopodal coxa only distally; <abbrev xmlns:xlink="http://www.w3.org/1999/xlink" xlink:title="apical branch of telopodite" id="ABBRID0EN1AI" xlink:type="simple">ab</abbrev> at the base with a large, lateral, finger-shaped process (<abbrev xmlns:xlink="http://www.w3.org/1999/xlink" xlink:title="lateral process" id="ABBRID0ER1AI" xlink:type="simple">lp</abbrev>); the seminal groove is rather long and moves onto a very short and retrose solenomere (<abbrev xmlns:xlink="http://www.w3.org/1999/xlink" xlink:title="solenomere" id="ABBRID0EV1AI" xlink:type="simple">sl</abbrev>) apically (Figure <xref ref-type="fig" rid="F14">14</xref>).</p></tp:treatment-sec><tp:treatment-sec sec-type="Name" id="SECID0E41AI"><title>Name.</title><p>To emphasize the very small size; adjective in feminine gender.</p></tp:treatment-sec><tp:treatment-sec sec-type="description" id="SECID0EC2AI"><title>Description.</title><p>Length of holotype ca. 3 mm (♂), width of midbody pro- and metazonae 0.25 and 0.3 mm, respectively. Length of paratypes 2.8–3.2 mm, width of midbody pro- and metazonae 0.2–025 and 0.3–0.4 mm, respectively (♂). Coloration in alcohol nearly pallid (Figure <xref ref-type="fig" rid="F28">28F</xref>), paratypes in places faintly pinkish.</p><p>All other characters as in <italic><tp:taxon-name><tp:taxon-name-part taxon-name-part-type="genus" reg="Hemisphaeroparia">H.</tp:taxon-name-part><tp:taxon-name-part taxon-name-part-type="species" reg="zamakoe">zamakoe</tp:taxon-name-part></tp:taxon-name></italic> sp. n., except as follows.</p><p>Body with 19 (♂) segments. Head very densely micropilose, without epicranial modifications (♂)(Figure <xref ref-type="fig" rid="F13">13A, C, F, J</xref>). Interantennal isthmus ca. 1.5 times as large as diameter of antennal socket (Figure <xref ref-type="fig" rid="F13">13F</xref>). Antennae long and strongly clavate, reaching back to segment 3 when stretched dorsally (♂). In width, collum &lt; segment 3 = 4 &lt; 2 &lt; head = 5–16; thereafter body gradually tapering towards telson. Collum and <!--PageBreak-->most of postcollum metaterga with three transverse regular rows of setae, but some metaterga in anterior body half without middle row (Figure <xref ref-type="fig" rid="F13">13C, D, J, K</xref>). Tergal setae short, bacilliform to slightly subclavate, longitudinally finely ribbed (Figure <xref ref-type="fig" rid="F13">13C–E, I-L</xref>). Paraterga always regularly declivous. Caudal corner of paraterga always rounded, never drawn back behind rear tergal margin (Figure <xref ref-type="fig" rid="F13">13C–E, J–L</xref>).</p><p>Legs rather long and slender, ca. 1.2–1.3 times as long as midbody height; in length, tarsus &gt; femur &gt; prefemur&gt; coxa = postfemur = tibia (Figure <xref ref-type="fig" rid="F13">13D</xref>).</p><p>Gonopodal telopodite (Figure <xref ref-type="fig" rid="F14">14</xref>) almost fully concealed inside a deep gonocoel, with only a single prominent branch (<abbrev xmlns:xlink="http://www.w3.org/1999/xlink" xlink:title="apical branch of telopodite" id="ABBRID0E43AI" xlink:type="simple">ab</abbrev>), this being exposed beyond coxa only distally; <abbrev xmlns:xlink="http://www.w3.org/1999/xlink" xlink:title="apical branch of telopodite" id="ABBRID0EB4AI" xlink:type="simple">ab</abbrev> at base with a large lateral process (<abbrev xmlns:xlink="http://www.w3.org/1999/xlink" xlink:title="lateral process" id="ABBRID0EF4AI" xlink:type="simple">lp</abbrev>). Seminal groove rather long, moving onto a very short and retrose solenomere (<abbrev xmlns:xlink="http://www.w3.org/1999/xlink" xlink:title="solenomere" id="ABBRID0EJ4AI" xlink:type="simple">sl</abbrev>) apically.</p><fig id="F13" position="float" orientation="portrait"><label>Figure 13.</label><caption><p><italic><tp:taxon-name><tp:taxon-name-part taxon-name-part-type="genus" reg="Hemisphaeroparia">Hemisphaeroparia</tp:taxon-name-part><tp:taxon-name-part taxon-name-part-type="species" reg="parva">parva</tp:taxon-name-part></tp:taxon-name></italic> sp. n., <abbrev xmlns:xlink="http://www.w3.org/1999/xlink" xlink:title="scanning electron microscopy" id="ABBRID0EA5AI" xlink:type="simple">SEM</abbrev> micrographs of ♂ paratype <bold>A</bold> habitus, lateral view <bold>B</bold> midbody segment, caudal view <bold>C, F, J</bold> anterior part of body, lateral, ventral and dorsal views, respectively <bold>D, G, K</bold> midbody segments, lateral, ventral and dorsal views, respectively <bold>E, H, L</bold> posterior part of body, lateral, ventral and dorsal views, respectively <bold>I</bold> tergal seta, lateral view <bold>M</bold> tergal fine structure. Scale bars: 0.5 mm (<bold>A</bold>), 0.1 mm (<bold>C, F–H, J, K</bold>), 0.05 mm (<bold>B, D, E, L</bold>), 0.01 mm (<bold>I, M</bold>).</p></caption><graphic xmlns:xlink="http://www.w3.org/1999/xlink" xlink:href="zookeys-785-049-g013.jpg" position="float" orientation="portrait" xlink:type="simple" id="oo_229702.jpg"/></fig><fig id="F14" position="float" orientation="portrait"><label>Figure 14.</label><caption><p><italic><tp:taxon-name><tp:taxon-name-part taxon-name-part-type="genus" reg="Hemisphaeroparia">Hemisphaeroparia</tp:taxon-name-part><tp:taxon-name-part taxon-name-part-type="species" reg="parva">parva</tp:taxon-name-part></tp:taxon-name></italic> sp. n., ♂ paratypes <bold>A</bold><abbrev xmlns:xlink="http://www.w3.org/1999/xlink" xlink:title="scanning electron microscopy" id="ABBRID0EU6AI" xlink:type="simple">SEM</abbrev> micrographs of both gonopods in situ, ventral view <bold>B, C</bold><abbrev xmlns:xlink="http://www.w3.org/1999/xlink" xlink:title="scanning electron microscopy" id="ABBRID0E16AI" xlink:type="simple">SEM</abbrev> micrographs of right gonopod, subcaudal and submesal views, respectively <bold>D, E</bold> right gonopod, mesal and lateral views, respectively. Scale bars: 0.1 mm (<bold>D, E</bold>), 0.02 mm (<bold>A</bold>), 0.01 mm (<bold>B–C</bold>). Abbreviations: <bold><abbrev xmlns:xlink="http://www.w3.org/1999/xlink" xlink:title="apical branch of telopodite" id="ABBRID0EHABI" xlink:type="simple">ab</abbrev></bold> apical branch of telopodite, <bold><abbrev xmlns:xlink="http://www.w3.org/1999/xlink" xlink:title="lateral process" id="ABBRID0EMABI" xlink:type="simple">lp</abbrev></bold> lateral process, <bold><abbrev xmlns:xlink="http://www.w3.org/1999/xlink" xlink:title="solenomere" id="ABBRID0ERABI" xlink:type="simple">sl</abbrev></bold> solenomere.</p></caption><graphic xmlns:xlink="http://www.w3.org/1999/xlink" xlink:href="zookeys-785-049-g014.jpg" position="float" orientation="portrait" xlink:type="simple" id="oo_229703.jpg"/></fig><!--PageBreak--></tp:treatment-sec><tp:treatment-sec><!--Section generated to contain objects referenced in tp:taxon-treatment.--><fig id="F28" position="float" orientation="portrait"><label>Figure 28.</label><caption><p>Habitus of <italic><tp:taxon-name><tp:taxon-name-part taxon-name-part-type="genus" reg="Hemisphaeroparia">Hemisphaeroparia</tp:taxon-name-part></tp:taxon-name></italic> species in lateral view, holotypes of <italic><tp:taxon-name><tp:taxon-name-part taxon-name-part-type="genus" reg="Hemisphaeroparia">H.</tp:taxon-name-part><tp:taxon-name-part taxon-name-part-type="species" reg="zamakoe">zamakoe</tp:taxon-name-part></tp:taxon-name></italic> sp. n. (<bold>A</bold>), <italic><tp:taxon-name><tp:taxon-name-part taxon-name-part-type="genus" reg="Hemisphaeroparia">H.</tp:taxon-name-part><tp:taxon-name-part taxon-name-part-type="species" reg="bangoulap">bangoulap</tp:taxon-name-part></tp:taxon-name></italic> sp. n. (<bold>B</bold>), <italic><tp:taxon-name><tp:taxon-name-part taxon-name-part-type="genus" reg="Hemisphaeroparia">H.</tp:taxon-name-part><tp:taxon-name-part taxon-name-part-type="species" reg="spiniger">spiniger</tp:taxon-name-part></tp:taxon-name></italic> sp. n. (<bold>C</bold>), <italic><tp:taxon-name><tp:taxon-name-part taxon-name-part-type="genus" reg="Hemisphaeroparia">H.</tp:taxon-name-part><tp:taxon-name-part taxon-name-part-type="species" reg="ongot">ongot</tp:taxon-name-part></tp:taxon-name></italic> sp. n. (<bold>D</bold>), <italic><tp:taxon-name><tp:taxon-name-part taxon-name-part-type="genus" reg="Hemisphaeroparia">H.</tp:taxon-name-part><tp:taxon-name-part taxon-name-part-type="species" reg="digitifer">digitifer</tp:taxon-name-part></tp:taxon-name></italic> sp. n. (<bold>E</bold>) and <italic><tp:taxon-name><tp:taxon-name-part taxon-name-part-type="genus" reg="Hemisphaeroparia">H.</tp:taxon-name-part><tp:taxon-name-part taxon-name-part-type="species" reg="parva">parva</tp:taxon-name-part></tp:taxon-name></italic> sp. n. (<bold>F</bold>).</p></caption><graphic xmlns:xlink="http://www.w3.org/1999/xlink" xlink:href="zookeys-785-049-g028.jpg" position="float" orientation="portrait" xlink:type="simple" id="oo_229717.jpg"/></fig></tp:treatment-sec></tp:taxon-treatment>
