# Supplementary material for: Trichopolydesmidae from Cameroon, 1: The genus Hemisphaeroparia Schubart, 1955. With a genus-level reclassification of Afrotropical genera of the family (Diplopoda, Polydesmida)
Source: Zookeys. 2018 Sep 19;(785):49–98. doi: 10.3897/zookeys.785.27422 (PMC6160861; doi:10.3897/zookeys.785.27422)
Supplement: XML Treatment for Hemisphaeroparia fusca [file zookeys.785.27422-treatment24.xml]

<!DOCTYPE tp:taxon-treatment
  PUBLIC "-//TaxonX//DTD Taxonomic Treatment Publishing DTD v0 20100105//EN" "tax-treatment-NSO.dtd">
<tp:taxon-treatment xmlns:tp="http://www.plazi.org/taxpub"><tp:treatment-meta><kwd-group><label>Taxon classification</label><kwd><named-content xmlns:xlink="http://www.w3.org/1999/xlink" content-type="kingdom">Animalia</named-content></kwd><kwd><named-content xmlns:xlink="http://www.w3.org/1999/xlink" content-type="order">Polydesmida</named-content></kwd><kwd><named-content xmlns:xlink="http://www.w3.org/1999/xlink" content-type="family">Trichopolydesmidae</named-content></kwd></kwd-group><mixed-citation publication-type="journal"><person-group><name><surname>Golovatch</surname><given-names>S. I.</given-names></name><name><surname>Fiemapong</surname><given-names>A. R. Nzoko</given-names></name><name><surname>Tamesse</surname><given-names>J. L.</given-names></name><name><surname>Mauriès</surname><given-names>J.-P.</given-names></name><name><surname>VandenSpiegel</surname><given-names>D.</given-names></name></person-group><article-title><tp:taxon-name><tp:taxon-name-part taxon-name-part-type="family">Trichopolydesmidae</tp:taxon-name-part></tp:taxon-name> from Cameroon, 1: The genus <italic><tp:taxon-name><tp:taxon-name-part taxon-name-part-type="genus" reg="Hemisphaeroparia">Hemisphaeroparia</tp:taxon-name-part></tp:taxon-name></italic> Schubart, 1955. With a genus-level reclassification of Afrotropical genera of the family (<tp:taxon-name><tp:taxon-name-part taxon-name-part-type="class">Diplopoda</tp:taxon-name-part></tp:taxon-name>, <tp:taxon-name><tp:taxon-name-part taxon-name-part-type="order">Polydesmida</tp:taxon-name-part></tp:taxon-name>)</article-title><source>Zookeys</source><day>19</day><month>9</month><year>2018</year><volume>2018</volume><issue>785</issue><fpage>49</fpage><lpage>98</lpage><pub-id pub-id-type="doi">10.3897/zookeys.785.27422</pub-id></mixed-citation></tp:treatment-meta><tp:nomenclature><tp:taxon-name>
            <tp:taxon-name-part taxon-name-part-type="genus" reg="Hemisphaeroparia">Hemisphaeroparia</tp:taxon-name-part>
            <tp:taxon-name-part taxon-name-part-type="species" reg="fusca">fusca</tp:taxon-name-part>
            <object-id xmlns:xlink="http://www.w3.org/1999/xlink" content-type="zoobank" xlink:type="simple">http://zoobank.org/430155E2-B5B3-4DF9-889A-589BABD13839</object-id>
          </tp:taxon-name><tp:taxon-status xmlns:xlink="http://www.w3.org/1999/xlink" xlink:type="simple">sp. n.</tp:taxon-status><xref ref-type="fig" rid="F15">Figs 15</xref><xref ref-type="fig" rid="F16">, 16</xref><xref ref-type="fig" rid="F29">, 29A</xref></tp:nomenclature><tp:treatment-sec sec-type="type material" id="SECID0EPCBI"><title>Type material.</title><p>Holotype ♂ (<abbrev xmlns:xlink="http://www.w3.org/1999/xlink" content-type="institution" xlink:title="Musée Royal de l’Afrique Centrale" id="ABBRID0EVCBI" xlink:type="simple">MRAC</abbrev> 22757), Cameroon, Littoral Region, Nkam Division, Koukoe, forest, <named-content xmlns:xlink="http://www.w3.org/1999/xlink" content-type="dwc:verbatimCoordinates" xlink:type="simple"><named-content content-type="geo-json" specific-use="{&#34;type&#34;:&#34;Point&#34;,&#34;coordinates&#34;:[10.166667,4.133333]}" id="NCID0E4CBI" xlink:type="simple">04°08’N, 010°10’E</named-content></named-content>, 28.IX.2017, leg. A.R. Nzoko Fiemapong and J.A.Yetchom Fonjo.</p><p>Paratypes: 1 ♂ (without gonopods)(<abbrev xmlns:xlink="http://www.w3.org/1999/xlink" content-type="institution" xlink:title="Musée Royal de l’Afrique Centrale" id="ABBRID0EEDBI" xlink:type="simple">MRAC</abbrev> 22758), 1 ♂ (<abbrev xmlns:xlink="http://www.w3.org/1999/xlink" xlink:title="scanning electron microscopy" id="ABBRID0EJDBI" xlink:type="simple">SEM</abbrev>, <abbrev xmlns:xlink="http://www.w3.org/1999/xlink" content-type="institution" xlink:title="Musée Royal de l’Afrique Centrale" id="ABBRID0ENDBI" xlink:type="simple">MRAC</abbrev> 22759), same locality, 19.IV.2014; same locality, 21.III.2015; 1 adult ♀, 1 subadult ♀, 2 fragmented juveniles (<abbrev xmlns:xlink="http://www.w3.org/1999/xlink" content-type="institution" xlink:title="Musée Royal de l’Afrique Centrale" id="ABBRID0ESDBI" xlink:type="simple">MRAC</abbrev> 22760), same locality, together with holotype, all leg. A.R. Nzoko Fiemapong and J.A. Yetchom Fonjo.</p></tp:treatment-sec><tp:treatment-sec sec-type="diagnosis" id="SECID0EXDBI"><title>Diagnosis.</title><p>Differs from all species of the genus by the absence of epicranial modifications (♂), coupled with the clearly more strongly developed and caudally acute paraterga compared to <italic><tp:taxon-name><tp:taxon-name-part taxon-name-part-type="genus" reg="Hemisphaeroparia">H.</tp:taxon-name-part><tp:taxon-name-part taxon-name-part-type="species" reg="zamakoe">zamakoe</tp:taxon-name-part></tp:taxon-name></italic> sp. n. and most other congeners, as well as the presence of three prominent branches (<abbrev xmlns:xlink="http://www.w3.org/1999/xlink" xlink:title="apical branch of telopodite" id="ABBRID0EIEBI" xlink:type="simple">ab</abbrev>, <abbrev xmlns:xlink="http://www.w3.org/1999/xlink" xlink:title="medial branch of telopodite" id="ABBRID0EMEBI" xlink:type="simple">mb</abbrev> and <abbrev xmlns:xlink="http://www.w3.org/1999/xlink" xlink:title="basal branch of telopodite" id="ABBRID0EQEBI" xlink:type="simple">bb</abbrev>) and a low lobe (<abbrev xmlns:xlink="http://www.w3.org/1999/xlink" xlink:title="lobe" id="ABBRID0EUEBI" xlink:type="simple">lo</abbrev>) on the gonopodal telopodite and of a conspicuous foramen (fo) in the lateral wall to accommodate the end of the solenomere (<abbrev xmlns:xlink="http://www.w3.org/1999/xlink" xlink:title="solenomere" id="ABBRID0EYEBI" xlink:type="simple">sl</abbrev>) in a kind of pulvillus (Figure <xref ref-type="fig" rid="F16">16</xref>).</p></tp:treatment-sec><tp:treatment-sec sec-type="Name" id="SECID0EAFBI"><title>Name.</title><p>To emphasize the mostly dark coloration; adjective in feminine gender.</p></tp:treatment-sec><tp:treatment-sec sec-type="description" id="SECID0EFFBI"><title>Description.</title><p>Length of holotype ca. 8.5 mm (♂), width of midbody pro- and metazonae 0.8 and 1 mm (♂), respectively. Length of paratypes (♀) 9.5 mm, width of midbody pro- and metazonae 0.9 and 1.2 respectively. Coloration in alcohol brown; head, antennae, gonopods, and venter light brown; legs light yellow-brown (Figure <xref ref-type="fig" rid="F29">29A</xref>). All type material badly overgrown with molds.</p><p>All other characters as in <italic><tp:taxon-name><tp:taxon-name-part taxon-name-part-type="genus" reg="Hemisphaeroparia">H.</tp:taxon-name-part><tp:taxon-name-part taxon-name-part-type="species" reg="zamakoe">zamakoe</tp:taxon-name-part></tp:taxon-name></italic> sp. n., except as follows.</p><p>Head without epicranial modifications (Figure <xref ref-type="fig" rid="F15">15A, D, G</xref>). Antennae long, slightly clavate, reaching back to segment 3 (♂) or 2 (♀) when stretched dorsally. In length, <!--PageBreak--><!--PageBreak-->antennomere 3 &gt; 2 = 5 = 6 &gt; 4 &gt; 7 &gt; 1; antennomeres 5 and 6 the largest. In width, collum &lt; head &lt; segment 2 &lt; 3 = 4 &lt; 5–17. Collum ellipsoid, lateral angles acute and narrowly rounded. Tergal setae relatively long, bacilliform, mainly 1/3 as long as metatergum (Figure <xref ref-type="fig" rid="F29">29A</xref>). Dorsum nearly flat. Paraterga well-developed, set high, at around upper 1/4 of metazonae, mostly slightly upturned caudad (Figure <xref ref-type="fig" rid="F15">15A, F, J</xref>). Caudal corner of paraterga increasingly well drawn behind towards telson, narrowly rounded until around midbody segments, thereafter acute and drawn behind rear tergal margin, sharp and subspiniform (♂, ♀)(Figure <xref ref-type="fig" rid="F15">15A–F</xref>). Pleurosternal carinae traceable as a thin line on all segments.</p><p>Legs rather long and slender, ca. 1.3–1.4 (♂) or 1.1–1.2 (♀) times as long as midbody height; in length, tarsus &gt; femur &gt; prefemur&gt; coxa = postfemur = tibia.</p><p>Gonopodal telopodites (Figure <xref ref-type="fig" rid="F16">16</xref>) almost fully concealed inside a large gonocoel, with three branches (<abbrev xmlns:xlink="http://www.w3.org/1999/xlink" xlink:title="apical branch of telopodite" id="ABBRID0EYGBI" xlink:type="simple">ab</abbrev>, <abbrev xmlns:xlink="http://www.w3.org/1999/xlink" xlink:title="medial branch of telopodite" id="ABBRID0E3GBI" xlink:type="simple">mb</abbrev>, <abbrev xmlns:xlink="http://www.w3.org/1999/xlink" xlink:title="basal branch of telopodite" id="ABBRID0EAHBI" xlink:type="simple">bb</abbrev>), all contiguous and moderately only exposed beyond coxa, followed by a small round lateral lobe (<abbrev xmlns:xlink="http://www.w3.org/1999/xlink" xlink:title="lobe" id="ABBRID0EEHBI" xlink:type="simple">lo</abbrev>) more basally. Seminal groove short, moving onto a short subspiniform solenomere (<abbrev xmlns:xlink="http://www.w3.org/1999/xlink" xlink:title="solenomere" id="ABBRID0EIHBI" xlink:type="simple">sl</abbrev>), the latter subtransverse and directed laterad, and perforating the lateral wall to form a conspicuous foramen (fo) resembling a pulvillus because of numerous microscopic transparent filaments around.</p><fig id="F15" position="float" orientation="portrait"><label>Figure 15.</label><caption><p><italic><tp:taxon-name><tp:taxon-name-part taxon-name-part-type="genus" reg="Hemisphaeroparia">Hemisphaeroparia</tp:taxon-name-part><tp:taxon-name-part taxon-name-part-type="species" reg="fusca">fusca</tp:taxon-name-part></tp:taxon-name></italic> sp. n., <abbrev xmlns:xlink="http://www.w3.org/1999/xlink" xlink:title="scanning electron microscopy" id="ABBRID0E6HBI" xlink:type="simple">SEM</abbrev> micrographs of ♂ paratype <bold>A, D, G</bold> anterior part of body, lateral, dorsal and ventral views, respectively <bold>B, E, H</bold> midbody segments, lateral, dorsal and ventral views, respectively <bold>C, F, I</bold> posterior part of body, lateral, dorsal and ventral views, respectively <bold>J</bold> midbody segment, caudal view. Scale bars: 0.2 mm (<bold>A, B, D–I</bold>), 0.1 mm (<bold>C, J</bold>).</p></caption><graphic xmlns:xlink="http://www.w3.org/1999/xlink" xlink:href="zookeys-785-049-g015.jpg" position="float" orientation="portrait" xlink:type="simple" id="oo_229704.jpg"/></fig><fig id="F16" position="float" orientation="portrait"><label>Figure 16.</label><caption><p><italic><tp:taxon-name><tp:taxon-name-part taxon-name-part-type="genus" reg="Hemisphaeroparia">Hemisphaeroparia</tp:taxon-name-part><tp:taxon-name-part taxon-name-part-type="species" reg="fusca">fusca</tp:taxon-name-part></tp:taxon-name></italic> sp. n., ♂ paratype <bold>A</bold><abbrev xmlns:xlink="http://www.w3.org/1999/xlink" xlink:title="scanning electron microscopy" id="ABBRID0EJJBI" xlink:type="simple">SEM</abbrev> micrographs of both gonopods in situ, ventral view <bold>B–D</bold><abbrev xmlns:xlink="http://www.w3.org/1999/xlink" xlink:title="scanning electron microscopy" id="ABBRID0EPJBI" xlink:type="simple">SEM</abbrev> micrographs of left gonopod, submesal, ventromesal and enlarged ventromesal views, respectively <bold>E, F</bold> left gonopod of holotype (branch <abbrev xmlns:xlink="http://www.w3.org/1999/xlink" xlink:title="basal branch of telopodite" id="ABBRID0EVJBI" xlink:type="simple">bb</abbrev> fully concealed), mesal and lateral views, respectively. Scale bars: 0.1 mm (<bold>A, C, E, F</bold>), 0.05 mm (<bold>B, D</bold>). Abbreviations: <bold><abbrev xmlns:xlink="http://www.w3.org/1999/xlink" xlink:title="apical branch of telopodite" id="ABBRID0E5JBI" xlink:type="simple">ab</abbrev></bold> apical branch of telopodite, <bold>fo</bold> foramen, <bold><abbrev xmlns:xlink="http://www.w3.org/1999/xlink" xlink:title="lobe" id="ABBRID0EFKBI" xlink:type="simple">lo</abbrev></bold> lobe, <bold><abbrev xmlns:xlink="http://www.w3.org/1999/xlink" xlink:title="medial and basal branches" id="ABBRID0EKKBI" xlink:type="simple">mb+bb</abbrev></bold> medial and basal branches, <bold><abbrev xmlns:xlink="http://www.w3.org/1999/xlink" xlink:title="solenomere" id="ABBRID0EPKBI" xlink:type="simple">sl</abbrev></bold> solenomere.</p></caption><graphic xmlns:xlink="http://www.w3.org/1999/xlink" xlink:href="zookeys-785-049-g016.jpg" position="float" orientation="portrait" xlink:type="simple" id="oo_229705.jpg"/></fig></tp:treatment-sec><tp:treatment-sec><!--Section generated to contain objects referenced in tp:taxon-treatment.--><fig id="F29" position="float" orientation="portrait"><label>Figure 29.</label><caption><p>Habitus of <italic><tp:taxon-name><tp:taxon-name-part taxon-name-part-type="genus" reg="Hemisphaeroparia">Hemisphaeroparia</tp:taxon-name-part></tp:taxon-name></italic> species in lateral view, holotypes of <italic><tp:taxon-name><tp:taxon-name-part taxon-name-part-type="genus" reg="Hemisphaeroparia">H.</tp:taxon-name-part><tp:taxon-name-part taxon-name-part-type="species" reg="fusca">fusca</tp:taxon-name-part></tp:taxon-name></italic> sp. n. (<bold>A</bold>), <italic><tp:taxon-name><tp:taxon-name-part taxon-name-part-type="genus" reg="Hemisphaeroparia">H.</tp:taxon-name-part><tp:taxon-name-part taxon-name-part-type="species" reg="bonakanda">bonakanda</tp:taxon-name-part></tp:taxon-name></italic> sp. n. (<bold>B</bold>), <italic><tp:taxon-name><tp:taxon-name-part taxon-name-part-type="genus" reg="Hemisphaeroparia">H.</tp:taxon-name-part><tp:taxon-name-part taxon-name-part-type="species" reg="bamboutos">bamboutos</tp:taxon-name-part></tp:taxon-name></italic> sp. n. (<bold>C</bold>), <italic><tp:taxon-name><tp:taxon-name-part taxon-name-part-type="genus" reg="Hemisphaeroparia">H.</tp:taxon-name-part><tp:taxon-name-part taxon-name-part-type="species" reg="subfalcata">subfalcata</tp:taxon-name-part></tp:taxon-name></italic> sp. n. (<bold>D</bold>), <italic><tp:taxon-name><tp:taxon-name-part taxon-name-part-type="genus" reg="Hemisphaeroparia">H.</tp:taxon-name-part><tp:taxon-name-part taxon-name-part-type="species" reg="falcata">falcata</tp:taxon-name-part></tp:taxon-name></italic> sp. n. (<bold>E</bold>) and <italic><tp:taxon-name><tp:taxon-name-part taxon-name-part-type="genus" reg="Hemisphaeroparia">H.</tp:taxon-name-part><tp:taxon-name-part taxon-name-part-type="species" reg="mouanko">mouanko</tp:taxon-name-part></tp:taxon-name></italic> sp. n. (<bold>F</bold>).</p></caption><graphic xmlns:xlink="http://www.w3.org/1999/xlink" xlink:href="zookeys-785-049-g029.jpg" position="float" orientation="portrait" xlink:type="simple" id="oo_229718.jpg"/></fig></tp:treatment-sec></tp:taxon-treatment>
