# Supplementary material for: Trichopolydesmidae from Cameroon, 1: The genus Hemisphaeroparia Schubart, 1955. With a genus-level reclassification of Afrotropical genera of the family (Diplopoda, Polydesmida)
Source: Zookeys. 2018 Sep 19;(785):49–98. doi: 10.3897/zookeys.785.27422 (PMC6160861; doi:10.3897/zookeys.785.27422)
Supplement: XML Treatment for Hemisphaeroparia bonakanda [file zookeys.785.27422-treatment25.xml]

<!DOCTYPE tp:taxon-treatment
  PUBLIC "-//TaxonX//DTD Taxonomic Treatment Publishing DTD v0 20100105//EN" "tax-treatment-NSO.dtd">
<tp:taxon-treatment xmlns:tp="http://www.plazi.org/taxpub"><tp:treatment-meta><kwd-group><label>Taxon classification</label><kwd><named-content xmlns:xlink="http://www.w3.org/1999/xlink" content-type="kingdom">Animalia</named-content></kwd><kwd><named-content xmlns:xlink="http://www.w3.org/1999/xlink" content-type="order">Polydesmida</named-content></kwd><kwd><named-content xmlns:xlink="http://www.w3.org/1999/xlink" content-type="family">Trichopolydesmidae</named-content></kwd></kwd-group><mixed-citation publication-type="journal"><person-group><name><surname>Golovatch</surname><given-names>S. I.</given-names></name><name><surname>Fiemapong</surname><given-names>A. R. Nzoko</given-names></name><name><surname>Tamesse</surname><given-names>J. L.</given-names></name><name><surname>Mauriès</surname><given-names>J.-P.</given-names></name><name><surname>VandenSpiegel</surname><given-names>D.</given-names></name></person-group><article-title><tp:taxon-name><tp:taxon-name-part taxon-name-part-type="family">Trichopolydesmidae</tp:taxon-name-part></tp:taxon-name> from Cameroon, 1: The genus <italic><tp:taxon-name><tp:taxon-name-part taxon-name-part-type="genus" reg="Hemisphaeroparia">Hemisphaeroparia</tp:taxon-name-part></tp:taxon-name></italic> Schubart, 1955. With a genus-level reclassification of Afrotropical genera of the family (<tp:taxon-name><tp:taxon-name-part taxon-name-part-type="class">Diplopoda</tp:taxon-name-part></tp:taxon-name>, <tp:taxon-name><tp:taxon-name-part taxon-name-part-type="order">Polydesmida</tp:taxon-name-part></tp:taxon-name>)</article-title><source>Zookeys</source><day>19</day><month>9</month><year>2018</year><volume>2018</volume><issue>785</issue><fpage>49</fpage><lpage>98</lpage><pub-id pub-id-type="doi">10.3897/zookeys.785.27422</pub-id></mixed-citation></tp:treatment-meta><tp:nomenclature><tp:taxon-name>
            <tp:taxon-name-part taxon-name-part-type="genus" reg="Hemisphaeroparia">Hemisphaeroparia</tp:taxon-name-part>
            <tp:taxon-name-part taxon-name-part-type="species" reg="bonakanda">bonakanda</tp:taxon-name-part>
            <object-id xmlns:xlink="http://www.w3.org/1999/xlink" content-type="zoobank" xlink:type="simple">http://zoobank.org/1B374C62-B661-45D0-9007-DA2A8638BD71</object-id>
          </tp:taxon-name><tp:taxon-status xmlns:xlink="http://www.w3.org/1999/xlink" xlink:type="simple">sp. n.</tp:taxon-status><xref ref-type="fig" rid="F17">Figs 17</xref><xref ref-type="fig" rid="F18">, 18</xref><xref ref-type="fig" rid="F29">, 29B</xref><!--PageBreak--></tp:nomenclature><tp:treatment-sec sec-type="type material" id="SECID0ENMBI"><title>Type material.</title><p>Holotype ♂ (<abbrev xmlns:xlink="http://www.w3.org/1999/xlink" content-type="institution" xlink:title="Musée Royal de l’Afrique Centrale" id="ABBRID0ETMBI" xlink:type="simple">MRAC</abbrev> 22761) Cameroon, South West Region, Bonakanda, VHF trade, Mt Cameroon National Park, savannah, near edge of mountain forest, <named-content xmlns:xlink="http://www.w3.org/1999/xlink" content-type="dwc:verbatimCoordinates" xlink:type="simple"><named-content content-type="geo-json" specific-use="{&#34;type&#34;:&#34;Point&#34;,&#34;coordinates&#34;:[9.255278,4.231389]}" id="NCID0E2MBI" xlink:type="simple">04°13’53’’N, 009°15’19’’E</named-content></named-content>, by hand, 19.X.2014, leg. K. Maes.</p><p>1 ♂ (lost), same locality, together with holotype.</p></tp:treatment-sec><tp:treatment-sec sec-type="diagnosis" id="SECID0EBNBI"><title>Diagnosis.</title><p>Differs from other species of the genus by the presence of a boletiform epicranial tubercle (♂), coupled with relatively long tergal setae, line-shaped and microgranulate pleurosternal carinae, as well as deeply sunken gonopodal telopodites, each of which shows a single, moderately exposed, main branch (<abbrev xmlns:xlink="http://www.w3.org/1999/xlink" xlink:title="apical branch of telopodite" id="ABBRID0EHNBI" xlink:type="simple">ab</abbrev>) and a rather short, subtransverse, laterally directed solenomere (<abbrev xmlns:xlink="http://www.w3.org/1999/xlink" xlink:title="solenomere" id="ABBRID0ELNBI" xlink:type="simple">sl</abbrev>), with a sharp tooth at its base (Figure <xref ref-type="fig" rid="F18">18</xref>).</p></tp:treatment-sec><tp:treatment-sec sec-type="Name" id="SECID0ETNBI"><title>Name.</title><p>To emphasize the type locality; noun in apposition.</p></tp:treatment-sec><tp:treatment-sec sec-type="description" id="SECID0EYNBI"><title>Description.</title><p>Length of holotype ca. 7 mm (♂), width of midbody pro- and metazonae 0.55 and 0.8 mm (♂), respectively. Coloration light marbled grey-brown; head, antennae, legs, and venter light yellow-brown (Figure <xref ref-type="fig" rid="F29">29B</xref>).</p><p>All other characters as in <italic><tp:taxon-name><tp:taxon-name-part taxon-name-part-type="genus" reg="Hemisphaeroparia">H.</tp:taxon-name-part><tp:taxon-name-part taxon-name-part-type="species" reg="zamakoe">zamakoe</tp:taxon-name-part></tp:taxon-name></italic> sp. n., except as follows.</p><p>Antennae long and strongly clavate, reaching behind to segment 3 when stretched dorsally (♂). In width, collum &lt; 3 &lt; 2 = 4 &lt; 5–17; thereafter body gradually tapering towards telson. Tergal setae longer, each mostly ca. 1/4 as long as metatergum, bacilliform and ribbed (Figure <xref ref-type="fig" rid="F17">17</xref>). Caudal corner of paraterga always rounded, drawn in<!--PageBreak-->creasingly back, but reaching beyond rear tergal margin only on segments 16–18 (Figs <xref ref-type="fig" rid="F17">17A–C, G</xref>). Limbus much more sparsely microspiculate (Figure <xref ref-type="fig" rid="F17">17J</xref>). Pleurosternal carinae visible on all segments as a thin granulated line (Figs <xref ref-type="fig" rid="F17">17B, C</xref>).</p><p>Legs rather long and slender, ca. 1.3–1.4 times as long as midbody height; in length, tarsus &gt; femur &gt; prefemur&gt; coxa = postfemur = tibia.</p><p>Gonopodal telopodites (Figure <xref ref-type="fig" rid="F18">18</xref>) almost fully concealed inside a large gonocoel, with only one unequally bifid branch (<abbrev xmlns:xlink="http://www.w3.org/1999/xlink" xlink:title="apical branch of telopodite" id="ABBRID0EKPBI" xlink:type="simple">ab</abbrev>) moderately strongly exposed beyond coxa. Seminal groove short, moving onto a short, subspiniform solenomere (<abbrev xmlns:xlink="http://www.w3.org/1999/xlink" xlink:title="solenomere" id="ABBRID0EOPBI" xlink:type="simple">sl</abbrev>), the latter subtransverse and directed laterally, with a short tooth (t) at base.</p><fig id="F17" position="float" orientation="portrait"><label>Figure 17.</label><caption><p><italic><tp:taxon-name><tp:taxon-name-part taxon-name-part-type="genus" reg="Hemisphaeroparia">Hemisphaeroparia</tp:taxon-name-part><tp:taxon-name-part taxon-name-part-type="species" reg="bonakanda">bonakanda</tp:taxon-name-part></tp:taxon-name></italic> sp. n., <abbrev xmlns:xlink="http://www.w3.org/1999/xlink" xlink:title="scanning electron microscopy" id="ABBRID0EFQBI" xlink:type="simple">SEM</abbrev> micrographs of ♂ paratype <bold>A, D</bold> anterior part of body, lateral and dorsal views, respectively <bold>B, E</bold> midbody segments, lateral and dorsal views, respectively <bold>C, F</bold> posterior part of body, lateral and dorsal views, respectively <bold>G, H</bold> midbody segment, dorsal and caudal view, respectively <bold>I</bold> tergal seta, lateral view <bold>J</bold> tergal fine structure, dorsal view. Scale bars: 0.2 mm (<bold>D, E</bold>), 0.1 mm (<bold>A–C, F–H</bold>), 0.02 mm (<bold>J</bold>), 0.01 mm (<bold>I</bold>).</p></caption><graphic xmlns:xlink="http://www.w3.org/1999/xlink" xlink:href="zookeys-785-049-g017.jpg" position="float" orientation="portrait" xlink:type="simple" id="oo_229706.jpg"/></fig><fig id="F18" position="float" orientation="portrait"><label>Figure 18.</label><caption><p><italic><tp:taxon-name><tp:taxon-name-part taxon-name-part-type="genus" reg="Hemisphaeroparia">Hemisphaeroparia</tp:taxon-name-part><tp:taxon-name-part taxon-name-part-type="species" reg="bonakanda">bonakanda</tp:taxon-name-part></tp:taxon-name></italic> sp. n., ♂ paratype <bold>A</bold><abbrev xmlns:xlink="http://www.w3.org/1999/xlink" xlink:title="scanning electron microscopy" id="ABBRID0EXRBI" xlink:type="simple">SEM</abbrev> micrographs of both gonopods in situ, ventral view <bold>B</bold><abbrev xmlns:xlink="http://www.w3.org/1999/xlink" xlink:title="scanning electron microscopy" id="ABBRID0E4RBI" xlink:type="simple">SEM</abbrev> micrographs of right gonopod, ventral view <bold>C, D</bold> left gonopod of holotype, mesal and lateral views, respectively. Scale bars: 0.1 mm (<bold>C, D</bold>), 0.05 mm (<bold>A, B</bold>). Abbreviations: <bold><abbrev xmlns:xlink="http://www.w3.org/1999/xlink" xlink:title="apical branch of telopodite" id="ABBRID0EISBI" xlink:type="simple">ab</abbrev></bold> apical branch of telopodite, <bold><abbrev xmlns:xlink="http://www.w3.org/1999/xlink" xlink:title="solenomere" id="ABBRID0ENSBI" xlink:type="simple">sl</abbrev></bold> solenomere, <bold>t</bold> tooth.</p></caption><graphic xmlns:xlink="http://www.w3.org/1999/xlink" xlink:href="zookeys-785-049-g018.jpg" position="float" orientation="portrait" xlink:type="simple" id="oo_229707.jpg"/></fig><!--PageBreak--></tp:treatment-sec><tp:treatment-sec><!--Section generated to contain objects referenced in tp:taxon-treatment.--><fig id="F29" position="float" orientation="portrait"><label>Figure 29.</label><caption><p>Habitus of <italic><tp:taxon-name><tp:taxon-name-part taxon-name-part-type="genus" reg="Hemisphaeroparia">Hemisphaeroparia</tp:taxon-name-part></tp:taxon-name></italic> species in lateral view, holotypes of <italic><tp:taxon-name><tp:taxon-name-part taxon-name-part-type="genus" reg="Hemisphaeroparia">H.</tp:taxon-name-part><tp:taxon-name-part taxon-name-part-type="species" reg="fusca">fusca</tp:taxon-name-part></tp:taxon-name></italic> sp. n. (<bold>A</bold>), <italic><tp:taxon-name><tp:taxon-name-part taxon-name-part-type="genus" reg="Hemisphaeroparia">H.</tp:taxon-name-part><tp:taxon-name-part taxon-name-part-type="species" reg="bonakanda">bonakanda</tp:taxon-name-part></tp:taxon-name></italic> sp. n. (<bold>B</bold>), <italic><tp:taxon-name><tp:taxon-name-part taxon-name-part-type="genus" reg="Hemisphaeroparia">H.</tp:taxon-name-part><tp:taxon-name-part taxon-name-part-type="species" reg="bamboutos">bamboutos</tp:taxon-name-part></tp:taxon-name></italic> sp. n. (<bold>C</bold>), <italic><tp:taxon-name><tp:taxon-name-part taxon-name-part-type="genus" reg="Hemisphaeroparia">H.</tp:taxon-name-part><tp:taxon-name-part taxon-name-part-type="species" reg="subfalcata">subfalcata</tp:taxon-name-part></tp:taxon-name></italic> sp. n. (<bold>D</bold>), <italic><tp:taxon-name><tp:taxon-name-part taxon-name-part-type="genus" reg="Hemisphaeroparia">H.</tp:taxon-name-part><tp:taxon-name-part taxon-name-part-type="species" reg="falcata">falcata</tp:taxon-name-part></tp:taxon-name></italic> sp. n. (<bold>E</bold>) and <italic><tp:taxon-name><tp:taxon-name-part taxon-name-part-type="genus" reg="Hemisphaeroparia">H.</tp:taxon-name-part><tp:taxon-name-part taxon-name-part-type="species" reg="mouanko">mouanko</tp:taxon-name-part></tp:taxon-name></italic> sp. n. (<bold>F</bold>).</p></caption><graphic xmlns:xlink="http://www.w3.org/1999/xlink" xlink:href="zookeys-785-049-g029.jpg" position="float" orientation="portrait" xlink:type="simple" id="oo_229718.jpg"/></fig></tp:treatment-sec></tp:taxon-treatment>
