# Supplementary material for: Trichopolydesmidae from Cameroon, 1: The genus Hemisphaeroparia Schubart, 1955. With a genus-level reclassification of Afrotropical genera of the family (Diplopoda, Polydesmida)
Source: Zookeys. 2018 Sep 19;(785):49–98. doi: 10.3897/zookeys.785.27422 (PMC6160861; doi:10.3897/zookeys.785.27422)
Supplement: XML Treatment for Hemisphaeroparia bamboutos [file zookeys.785.27422-treatment26.xml]

<!DOCTYPE tp:taxon-treatment
  PUBLIC "-//TaxonX//DTD Taxonomic Treatment Publishing DTD v0 20100105//EN" "tax-treatment-NSO.dtd">
<tp:taxon-treatment xmlns:tp="http://www.plazi.org/taxpub"><tp:treatment-meta><kwd-group><label>Taxon classification</label><kwd><named-content xmlns:xlink="http://www.w3.org/1999/xlink" content-type="kingdom">Animalia</named-content></kwd><kwd><named-content xmlns:xlink="http://www.w3.org/1999/xlink" content-type="order">Polydesmida</named-content></kwd><kwd><named-content xmlns:xlink="http://www.w3.org/1999/xlink" content-type="family">Trichopolydesmidae</named-content></kwd></kwd-group><mixed-citation publication-type="journal"><person-group><name><surname>Golovatch</surname><given-names>S. I.</given-names></name><name><surname>Fiemapong</surname><given-names>A. R. Nzoko</given-names></name><name><surname>Tamesse</surname><given-names>J. L.</given-names></name><name><surname>Mauriès</surname><given-names>J.-P.</given-names></name><name><surname>VandenSpiegel</surname><given-names>D.</given-names></name></person-group><article-title><tp:taxon-name><tp:taxon-name-part taxon-name-part-type="family">Trichopolydesmidae</tp:taxon-name-part></tp:taxon-name> from Cameroon, 1: The genus <italic><tp:taxon-name><tp:taxon-name-part taxon-name-part-type="genus" reg="Hemisphaeroparia">Hemisphaeroparia</tp:taxon-name-part></tp:taxon-name></italic> Schubart, 1955. With a genus-level reclassification of Afrotropical genera of the family (<tp:taxon-name><tp:taxon-name-part taxon-name-part-type="class">Diplopoda</tp:taxon-name-part></tp:taxon-name>, <tp:taxon-name><tp:taxon-name-part taxon-name-part-type="order">Polydesmida</tp:taxon-name-part></tp:taxon-name>)</article-title><source>Zookeys</source><day>19</day><month>9</month><year>2018</year><volume>2018</volume><issue>785</issue><fpage>49</fpage><lpage>98</lpage><pub-id pub-id-type="doi">10.3897/zookeys.785.27422</pub-id></mixed-citation></tp:treatment-meta><tp:nomenclature><tp:taxon-name>
            <tp:taxon-name-part taxon-name-part-type="genus" reg="Hemisphaeroparia">Hemisphaeroparia</tp:taxon-name-part>
            <tp:taxon-name-part taxon-name-part-type="species" reg="bamboutos">bamboutos</tp:taxon-name-part>
            <object-id xmlns:xlink="http://www.w3.org/1999/xlink" content-type="zoobank" xlink:type="simple">http://zoobank.org/23364EA5-AE07-4F2A-B54B-6630EAA81D6C</object-id>
          </tp:taxon-name><tp:taxon-status xmlns:xlink="http://www.w3.org/1999/xlink" xlink:type="simple">sp. n.</tp:taxon-status><xref ref-type="fig" rid="F19">Figs 19</xref><xref ref-type="fig" rid="F20">, 20</xref><xref ref-type="fig" rid="F29">, 29C</xref></tp:nomenclature><tp:treatment-sec sec-type="type material" id="SECID0ENUBI"><title>Type material.</title><p>Holotype ♂ (<abbrev xmlns:xlink="http://www.w3.org/1999/xlink" content-type="institution" xlink:title="Musée Royal de l’Afrique Centrale" id="ABBRID0ETUBI" xlink:type="simple">MRAC</abbrev> 22762) , Cameroon, West Region, Bamboutos Division, Babajou District, Mt Bamboutos, <named-content xmlns:xlink="http://www.w3.org/1999/xlink" content-type="dwc:verbatimCoordinates" xlink:type="simple"><named-content content-type="geo-json" specific-use="{&#34;type&#34;:&#34;Point&#34;,&#34;coordinates&#34;:[10.106389,5.684722]}" id="NCID0E2UBI" xlink:type="simple">5°41’5”N, 10°06’23”E</named-content></named-content>, 2600 m a.s.l., forest, 03.III.2017, leg. A.R. Nzoko Fiemapong.</p><p>Paratypes: 1 ♂ (<abbrev xmlns:xlink="http://www.w3.org/1999/xlink" xlink:title="scanning electron microscopy" id="ABBRID0ECVBI" xlink:type="simple">SEM</abbrev>, <abbrev xmlns:xlink="http://www.w3.org/1999/xlink" content-type="institution" xlink:title="Musée Royal de l’Afrique Centrale" id="ABBRID0EGVBI" xlink:type="simple">MRAC</abbrev> 22763), same locality, together with holotype; 4 ♀♀ (<abbrev xmlns:xlink="http://www.w3.org/1999/xlink" content-type="institution" xlink:title="Musée Royal de l’Afrique Centrale" id="ABBRID0ELVBI" xlink:type="simple">MRAC</abbrev> 22764), same locality, 17.X.2017, all leg. A.R. Nzoko Fiemapong.</p></tp:treatment-sec><tp:treatment-sec sec-type="diagnosis" id="SECID0EQVBI"><title>Diagnosis.</title><p>Differs from other species of the genus by the presence of a large, round, epicranial bulge (♂), coupled with the gonopodal telopodites being only moderately exposed above a deep gonocoel, each telopodite with only two branches (<abbrev xmlns:xlink="http://www.w3.org/1999/xlink" xlink:title="apical branch of telopodite" id="ABBRID0EWVBI" xlink:type="simple">ab</abbrev>, <abbrev xmlns:xlink="http://www.w3.org/1999/xlink" xlink:title="basal branch of telopodite" id="ABBRID0E1VBI" xlink:type="simple">bb</abbrev>), contiguous and followed by a small rounded lobe (<abbrev xmlns:xlink="http://www.w3.org/1999/xlink" xlink:title="lobe" id="ABBRID0E5VBI" xlink:type="simple">lo</abbrev>) more basally. Branch <abbrev xmlns:xlink="http://www.w3.org/1999/xlink" xlink:title="basal branch of telopodite" id="ABBRID0ECWBI" xlink:type="simple">bb</abbrev> shorter, with a conspicuous distomesal tooth (t). Seminal groove short, ending on a short retrorse solenomere (<abbrev xmlns:xlink="http://www.w3.org/1999/xlink" xlink:title="solenomere" id="ABBRID0EGWBI" xlink:type="simple">sl</abbrev>) nearly level with <abbrev xmlns:xlink="http://www.w3.org/1999/xlink" xlink:title="basal branch of telopodite" id="ABBRID0EKWBI" xlink:type="simple">bb</abbrev> tip.</p></tp:treatment-sec><tp:treatment-sec sec-type="Name" id="SECID0EOWBI"><title>Name.</title><p>To emphasize the type locality; noun in apposition.</p><!--PageBreak--></tp:treatment-sec><tp:treatment-sec sec-type="description" id="SECID0EUWBI"><title>Description.</title><p>Length of holotype ca. 4.5 mm (♂), width of midbody pro- and metazonae 0.5 and 0.7 mm (♂), respectively. Length of ♀ paratypes 4–5 mm, width of midbody pro- and metazonae 0.4 –0.65 and 0.6–0.8 mm, respectively. Coloration in alcohol nearly pallid (♂, ♀)(Figure <xref ref-type="fig" rid="F29">29C</xref>).</p><p>All other characters as in <italic><tp:taxon-name><tp:taxon-name-part taxon-name-part-type="genus" reg="Hemisphaeroparia">H.</tp:taxon-name-part><tp:taxon-name-part taxon-name-part-type="species" reg="zamakoe">zamakoe</tp:taxon-name-part></tp:taxon-name></italic> sp. n., except as follows.</p><p>Body with 19 segments (♂, ♀). Head with a large, round, densely micropilose, epicranial bulge (♂)(Figs <xref ref-type="fig" rid="F19">19A, D, G</xref>). Antennae long and clavate, reaching behind to segment 3 when stretched dorsally (♂, ♀). In length, antennomere 3 = 6 &lt; 2 = 5 &lt; 4 = 7 &lt; 1 (♂, ♀). In width, collum &lt; 3 &lt; 2 = 4 &lt; head &lt; 5–15; thereafter body gradually tapering towards telson. Tergal setae slightly longer, each ca. 1/3–1/4 as long as metatergum, slightly clavate and bacilliform, ribbed and extremely delicately serrate (Figure <xref ref-type="fig" rid="F19">19K</xref>), setation pattern rather irregular per row: 2+2–4+4, 2+2–3+3 and 3+3–4+4 in rows 1–3, respectively. Caudal corner of paraterga always rounded, drawn increasingly back, but reaching beyond rear tergal margin only on segments 14–17 (Figs <xref ref-type="fig" rid="F19">19A–F</xref>). Pleurosternal carinae a very delicately granulate line visible on all segments (Figure <xref ref-type="fig" rid="F19">19A–C</xref>).</p><p>Legs rather long and slender, ca. 1.3–1.4 (♂) or 1.1–1.2 (♀) times as long as midbody height.</p><p>Gonopodal telopodites (Figure <xref ref-type="fig" rid="F20">20</xref>) only moderately exposed above a deep gonocoel, each with only two branches (<abbrev xmlns:xlink="http://www.w3.org/1999/xlink" xlink:title="apical branch of telopodite" id="ABBRID0EEYBI" xlink:type="simple">ab</abbrev>, <abbrev xmlns:xlink="http://www.w3.org/1999/xlink" xlink:title="basal branch of telopodite" id="ABBRID0EIYBI" xlink:type="simple">bb</abbrev>), both being contiguous and followed by a small <!--PageBreak-->rounded lobe (<abbrev xmlns:xlink="http://www.w3.org/1999/xlink" xlink:title="lobe" id="ABBRID0EOYBI" xlink:type="simple">lo</abbrev>) more basally. Branch <abbrev xmlns:xlink="http://www.w3.org/1999/xlink" xlink:title="basal branch of telopodite" id="ABBRID0ESYBI" xlink:type="simple">bb</abbrev> shorter, with a conspicuous distomesal tooth (t). Seminal groove short, ending on a short retrorse solenomere (<abbrev xmlns:xlink="http://www.w3.org/1999/xlink" xlink:title="solenomere" id="ABBRID0EWYBI" xlink:type="simple">sl</abbrev>) nearly level with <abbrev xmlns:xlink="http://www.w3.org/1999/xlink" xlink:title="basal branch of telopodite" id="ABBRID0E1YBI" xlink:type="simple">bb</abbrev> tip.</p><fig id="F19" position="float" orientation="portrait"><label>Figure 19.</label><caption><p><italic><tp:taxon-name><tp:taxon-name-part taxon-name-part-type="genus" reg="Hemisphaeroparia">Hemisphaeroparia</tp:taxon-name-part><tp:taxon-name-part taxon-name-part-type="species" reg="bamboutos">bamboutos</tp:taxon-name-part></tp:taxon-name></italic> sp. n., <abbrev xmlns:xlink="http://www.w3.org/1999/xlink" xlink:title="scanning electron microscopy" id="ABBRID0ERZBI" xlink:type="simple">SEM</abbrev> micrographs of ♂ paratype <bold>A, D, G</bold> anterior part of body, lateral, dorsal and ventral views, respectively <bold>B, E, H</bold> midbody segments, lateral, dorsal and ventral views, respectively <bold>C, F, I</bold> posterior part of body, lateral, dorsal and ventral views, respectively <bold>J</bold> midbody paratergum, lateral view <bold>K</bold> tergal seta, lateral view <bold>J</bold> midbody segment, caudal view <bold>L</bold> gonopods in situ, lateral view. Scale bars: 0.2 mm (<bold>D, G, I</bold>), 0.1 mm (<bold>A–C, E, F, H</bold>), 0.05 mm (<bold>J, L</bold>), 0.01 mm (<bold>K</bold>).</p></caption><graphic xmlns:xlink="http://www.w3.org/1999/xlink" xlink:href="zookeys-785-049-g019.jpg" position="float" orientation="portrait" xlink:type="simple" id="oo_229708.jpg"/></fig><fig id="F20" position="float" orientation="portrait"><label>Figure 20.</label><caption><p><italic><tp:taxon-name><tp:taxon-name-part taxon-name-part-type="genus" reg="Hemisphaeroparia">Hemisphaeroparia</tp:taxon-name-part><tp:taxon-name-part taxon-name-part-type="species" reg="bamboutos">bamboutos</tp:taxon-name-part></tp:taxon-name></italic> sp. n., ♂ paratype <bold>A, C</bold><abbrev xmlns:xlink="http://www.w3.org/1999/xlink" xlink:title="scanning electron microscopy" id="ABBRID0EF2BI" xlink:type="simple">SEM</abbrev> micrographs of right gonopod, lateral and ventrolateral views, respectively B left gonopod, ventromesal view <bold>D–F</bold> right gonopod of holotype, coxa (<bold>D</bold>) and telopodite (<bold>E, F</bold>), ventral, mesal and lateral views, respectively. Scale bars: 0.1 mm (<bold>D–F</bold>), 0.05 mm (<bold>B</bold>), 0.02 mm (<bold>A, C</bold>). Abbreviations: <bold><abbrev xmlns:xlink="http://www.w3.org/1999/xlink" xlink:title="apical branch of telopodite" id="ABBRID0EW2BI" xlink:type="simple">ab</abbrev></bold> apical branch of telopodite, <bold><abbrev xmlns:xlink="http://www.w3.org/1999/xlink" xlink:title="basal branch of telopodite" id="ABBRID0E22BI" xlink:type="simple">bb</abbrev></bold> basal branch of telopodite <bold><abbrev xmlns:xlink="http://www.w3.org/1999/xlink" xlink:title="lobe" id="ABBRID0EA3BI" xlink:type="simple">lo</abbrev></bold> lobe, <bold><abbrev xmlns:xlink="http://www.w3.org/1999/xlink" xlink:title="solenomere" id="ABBRID0EF3BI" xlink:type="simple">sl</abbrev></bold> solenomere, <bold>t</bold> tooth.</p></caption><graphic xmlns:xlink="http://www.w3.org/1999/xlink" xlink:href="zookeys-785-049-g020.jpg" position="float" orientation="portrait" xlink:type="simple" id="oo_229709.jpg"/></fig></tp:treatment-sec><tp:treatment-sec><!--Section generated to contain objects referenced in tp:taxon-treatment.--><fig id="F29" position="float" orientation="portrait"><label>Figure 29.</label><caption><p>Habitus of <italic><tp:taxon-name><tp:taxon-name-part taxon-name-part-type="genus" reg="Hemisphaeroparia">Hemisphaeroparia</tp:taxon-name-part></tp:taxon-name></italic> species in lateral view, holotypes of <italic><tp:taxon-name><tp:taxon-name-part taxon-name-part-type="genus" reg="Hemisphaeroparia">H.</tp:taxon-name-part><tp:taxon-name-part taxon-name-part-type="species" reg="fusca">fusca</tp:taxon-name-part></tp:taxon-name></italic> sp. n. (<bold>A</bold>), <italic><tp:taxon-name><tp:taxon-name-part taxon-name-part-type="genus" reg="Hemisphaeroparia">H.</tp:taxon-name-part><tp:taxon-name-part taxon-name-part-type="species" reg="bonakanda">bonakanda</tp:taxon-name-part></tp:taxon-name></italic> sp. n. (<bold>B</bold>), <italic><tp:taxon-name><tp:taxon-name-part taxon-name-part-type="genus" reg="Hemisphaeroparia">H.</tp:taxon-name-part><tp:taxon-name-part taxon-name-part-type="species" reg="bamboutos">bamboutos</tp:taxon-name-part></tp:taxon-name></italic> sp. n. (<bold>C</bold>), <italic><tp:taxon-name><tp:taxon-name-part taxon-name-part-type="genus" reg="Hemisphaeroparia">H.</tp:taxon-name-part><tp:taxon-name-part taxon-name-part-type="species" reg="subfalcata">subfalcata</tp:taxon-name-part></tp:taxon-name></italic> sp. n. (<bold>D</bold>), <italic><tp:taxon-name><tp:taxon-name-part taxon-name-part-type="genus" reg="Hemisphaeroparia">H.</tp:taxon-name-part><tp:taxon-name-part taxon-name-part-type="species" reg="falcata">falcata</tp:taxon-name-part></tp:taxon-name></italic> sp. n. (<bold>E</bold>) and <italic><tp:taxon-name><tp:taxon-name-part taxon-name-part-type="genus" reg="Hemisphaeroparia">H.</tp:taxon-name-part><tp:taxon-name-part taxon-name-part-type="species" reg="mouanko">mouanko</tp:taxon-name-part></tp:taxon-name></italic> sp. n. (<bold>F</bold>).</p></caption><graphic xmlns:xlink="http://www.w3.org/1999/xlink" xlink:href="zookeys-785-049-g029.jpg" position="float" orientation="portrait" xlink:type="simple" id="oo_229718.jpg"/></fig></tp:treatment-sec></tp:taxon-treatment>
