# Supplementary material for: Trichopolydesmidae from Cameroon, 1: The genus Hemisphaeroparia Schubart, 1955. With a genus-level reclassification of Afrotropical genera of the family (Diplopoda, Polydesmida)
Source: Zookeys. 2018 Sep 19;(785):49–98. doi: 10.3897/zookeys.785.27422 (PMC6160861; doi:10.3897/zookeys.785.27422)
Supplement: XML Treatment for Hemisphaeroparia subfalcata [file zookeys.785.27422-treatment27.xml]

<!DOCTYPE tp:taxon-treatment
  PUBLIC "-//TaxonX//DTD Taxonomic Treatment Publishing DTD v0 20100105//EN" "tax-treatment-NSO.dtd">
<tp:taxon-treatment xmlns:tp="http://www.plazi.org/taxpub"><tp:treatment-meta><kwd-group><label>Taxon classification</label><kwd><named-content xmlns:xlink="http://www.w3.org/1999/xlink" content-type="kingdom">Animalia</named-content></kwd><kwd><named-content xmlns:xlink="http://www.w3.org/1999/xlink" content-type="order">Polydesmida</named-content></kwd><kwd><named-content xmlns:xlink="http://www.w3.org/1999/xlink" content-type="family">Trichopolydesmidae</named-content></kwd></kwd-group><mixed-citation publication-type="journal"><person-group><name><surname>Golovatch</surname><given-names>S. I.</given-names></name><name><surname>Fiemapong</surname><given-names>A. R. Nzoko</given-names></name><name><surname>Tamesse</surname><given-names>J. L.</given-names></name><name><surname>Mauriès</surname><given-names>J.-P.</given-names></name><name><surname>VandenSpiegel</surname><given-names>D.</given-names></name></person-group><article-title><tp:taxon-name><tp:taxon-name-part taxon-name-part-type="family">Trichopolydesmidae</tp:taxon-name-part></tp:taxon-name> from Cameroon, 1: The genus <italic><tp:taxon-name><tp:taxon-name-part taxon-name-part-type="genus" reg="Hemisphaeroparia">Hemisphaeroparia</tp:taxon-name-part></tp:taxon-name></italic> Schubart, 1955. With a genus-level reclassification of Afrotropical genera of the family (<tp:taxon-name><tp:taxon-name-part taxon-name-part-type="class">Diplopoda</tp:taxon-name-part></tp:taxon-name>, <tp:taxon-name><tp:taxon-name-part taxon-name-part-type="order">Polydesmida</tp:taxon-name-part></tp:taxon-name>)</article-title><source>Zookeys</source><day>19</day><month>9</month><year>2018</year><volume>2018</volume><issue>785</issue><fpage>49</fpage><lpage>98</lpage><pub-id pub-id-type="doi">10.3897/zookeys.785.27422</pub-id></mixed-citation></tp:treatment-meta><tp:nomenclature><tp:taxon-name>
            <tp:taxon-name-part taxon-name-part-type="genus" reg="Hemisphaeroparia">Hemisphaeroparia</tp:taxon-name-part>
            <tp:taxon-name-part taxon-name-part-type="species" reg="subfalcata">subfalcata</tp:taxon-name-part>
            <object-id xmlns:xlink="http://www.w3.org/1999/xlink" content-type="zoobank" xlink:type="simple">http://zoobank.org/D0F4DA21-564C-485D-9D90-756DA0A667ED</object-id>
          </tp:taxon-name><tp:taxon-status xmlns:xlink="http://www.w3.org/1999/xlink" xlink:type="simple">sp. n.</tp:taxon-status><xref ref-type="fig" rid="F21">Figs 21</xref><xref ref-type="fig" rid="F22">, 22</xref><xref ref-type="fig" rid="F29">, 29D</xref><!--PageBreak--></tp:nomenclature><tp:treatment-sec sec-type="type material" id="SECID0EF5BI"><title>Type material.</title><p>Holotype ♂ (<abbrev xmlns:xlink="http://www.w3.org/1999/xlink" content-type="institution" xlink:title="Musée Royal de l’Afrique Centrale" id="ABBRID0EL5BI" xlink:type="simple">MRAC</abbrev> 22765), Cameroon, Center Region, Yaounde I University campus, palm plantation, <named-content xmlns:xlink="http://www.w3.org/1999/xlink" content-type="dwc:verbatimCoordinates" xlink:type="simple"><named-content content-type="geo-json" specific-use="{&#34;type&#34;:&#34;Point&#34;,&#34;coordinates&#34;:[11.500000,3.883333]}" id="NCID0ET5BI" xlink:type="simple">03°53’N, 011°30’E</named-content></named-content>, 860 m a.s.l., 20.III.2018, leg. A.R. Nzoko Fiemapong.</p><p>Paratypes: 1 ♂ (<abbrev xmlns:xlink="http://www.w3.org/1999/xlink" xlink:title="scanning electron microscopy" id="ABBRID0E15BI" xlink:type="simple">SEM</abbrev>, <abbrev xmlns:xlink="http://www.w3.org/1999/xlink" content-type="institution" xlink:title="Musée Royal de l’Afrique Centrale" id="ABBRID0E55BI" xlink:type="simple">MRAC</abbrev> 22766), 1 ♂ (without gonopods)(<abbrev xmlns:xlink="http://www.w3.org/1999/xlink" content-type="institution" xlink:title="Musée Royal de l’Afrique Centrale" id="ABBRID0ED6BI" xlink:type="simple">MRAC</abbrev> 22767), same locality, together with holotype; 4 ♂♂, 1 ♀ (<abbrev xmlns:xlink="http://www.w3.org/1999/xlink" content-type="institution" xlink:title="Musée Royal de l’Afrique Centrale" id="ABBRID0EI6BI" xlink:type="simple">MRAC</abbrev> 22768), 1 ♂ (<abbrev xmlns:xlink="http://www.w3.org/1999/xlink" xlink:title="Zoological Museum, State University of Moscow" id="ABBRID0EN6BI" xlink:type="simple">ZMUM</abbrev>), 1 ♂ (<abbrev xmlns:xlink="http://www.w3.org/1999/xlink" content-type="institution" xlink:title="University of Yaounde 1" id="ABBRID0ER6BI" xlink:type="simple">UY1</abbrev>), same locality, 7.IV.2014, all leg. A.R. Nzoko Fiemapong.</p></tp:treatment-sec><tp:treatment-sec sec-type="diagnosis" id="SECID0EW6BI"><title>Diagnosis.</title><p>Differs from other species of the genus by the presence of a boletiform epicranial tubercle (♂) and 19 segments in both sexes, coupled with the gonopodal telopodites (Figure <xref ref-type="fig" rid="F22">22</xref>) showing only one, but especially prominent and subfalcate main branch (<abbrev xmlns:xlink="http://www.w3.org/1999/xlink" xlink:title="apical branch of telopodite" id="ABBRID0EAACI" xlink:type="simple">ab</abbrev>), this being very strongly exposed beyond coxa; a long spiniform solenomere (<abbrev xmlns:xlink="http://www.w3.org/1999/xlink" xlink:title="solenomere" id="ABBRID0EEACI" xlink:type="simple">sl</abbrev>) is subtransverse, directed forward and shows a short truncated tooth (t) at its base.</p></tp:treatment-sec><tp:treatment-sec sec-type="Name" id="SECID0EIACI"><title>Name.</title><p>To emphasize the subfalcate gonopodal branch <abbrev xmlns:xlink="http://www.w3.org/1999/xlink" xlink:title="apical branch of telopodite" id="ABBRID0EOACI" xlink:type="simple">ab</abbrev>; adjective in feminine gender.</p></tp:treatment-sec><tp:treatment-sec sec-type="description" id="SECID0ESACI"><title>Description.</title><p>Length of holotype ca. 3.8 mm (♂), width of midbody pro- and metazonae 0.35 and 0.5 mm (♂), respectively. Length of ♂ paratypes 3–3.4 mm, width of midbody pro- and metazonae 0.25–0.35 and 0.5–0.7 mm, respectively; ♀ paratype 3.5 mm long, 0.25 and 0.4 mm wide on midbody pro- and metazonae, respectively. Coloration of holotype in alcohol light marbled brown; legs, head, and venter light brown-yellow. All paratypes lighter, light grey-brown to nearly pallid (Figure <xref ref-type="fig" rid="F29">29D</xref>).</p><p>All other characters as in <italic><tp:taxon-name><tp:taxon-name-part taxon-name-part-type="genus" reg="Hemisphaeroparia">H.</tp:taxon-name-part><tp:taxon-name-part taxon-name-part-type="species" reg="zamakoe">zamakoe</tp:taxon-name-part></tp:taxon-name></italic> sp. n., except as follows.</p><p>Body with 19 segments (♂, ♀). In width, collum &lt; 3 = 4 &lt; 2 &lt; head &lt; segments 5–17; thereafter body gradually tapering towards telson. Caudolateral corner of collum acute and very norrowly rounded. Tergal setae medium-sized, bacilliform, usually a little longer, each 1/4–1/2 times as long as metatergum (Figs <xref ref-type="fig" rid="F21">21D–F</xref>), always 3+3 in each row on postcollum metaterga. Paraterga medium-sized, set at ca. 1/3 of upper 1/3 of metazonae (Figs <xref ref-type="fig" rid="F21">21A–C</xref>), visible starting with collum, mostly slightly declivous to subhorizontal often slightly upturned caudally, faintly, but regularly rounded and bordered, lateral incisions absent. Caudal corner of paraterga always rounded, drawn increasingly back, but reaching beyond rear tergal margin only on segments 16 and 17 (Figs <xref ref-type="fig" rid="F21">21C, F</xref>). Segment 2 with a very prominent, boletiform and apically complex spiracle on each side (Figs <xref ref-type="fig" rid="F21">21A, J, L</xref>).</p><p>Legs rather long and slender, ca. 1.3–1.4 (♂) or 1.1–1.2 (♀) times as long as midbody height. Sternum behind gonopods with a small central tubercle (Figure <xref ref-type="fig" rid="F22">22A</xref>).</p><p>Gonopodal telopodites (Figure <xref ref-type="fig" rid="F22">22</xref>) almost fully concealed inside a large gonocoel, each with only one main branch (<abbrev xmlns:xlink="http://www.w3.org/1999/xlink" xlink:title="apical branch of telopodite" id="ABBRID0EHCCI" xlink:type="simple">ab</abbrev>), this being long, subfalcate, and very strongly exposed beyond coxa. Seminal groove short, at around midlength moving onto a long, <!--PageBreak-->spiniform solenomere (<abbrev xmlns:xlink="http://www.w3.org/1999/xlink" xlink:title="solenomere" id="ABBRID0ENCCI" xlink:type="simple">sl</abbrev>), the latter subtransverse, directed forward and showing a short truncated tooth (t) at base.</p><fig id="F21" position="float" orientation="portrait"><label>Figure 21.</label><caption><p><italic><tp:taxon-name><tp:taxon-name-part taxon-name-part-type="genus" reg="Hemisphaeroparia">Hemisphaeroparia</tp:taxon-name-part><tp:taxon-name-part taxon-name-part-type="species" reg="subfalcata">subfalcata</tp:taxon-name-part></tp:taxon-name></italic> sp. n., <abbrev xmlns:xlink="http://www.w3.org/1999/xlink" xlink:title="scanning electron microscopy" id="ABBRID0EEDCI" xlink:type="simple">SEM</abbrev> micrographs of ♂ paratype <bold>A, D, G</bold> anterior part of body, lateral, dorsal and ventral views, respectively <bold>B, E, H</bold> midbody segments, lateral, dorsal and ventral views, respectively <bold>C, F, I</bold> posterior part of body, lateral, dorsal and ventral views, respectively <bold>J, L</bold> spiracle lateral to coxa 2, lateral and sublateral views, respectively <bold>K</bold> epicranial tubercle, dorsal view <bold>M</bold> midbody paratergum, lateral view. Scale bars: 0.2 mm (<bold>H, I</bold>), 0.1 mm (<bold>A–G</bold>), 0.05 mm (<bold>J, M</bold>), 0.02 mm (<bold>K, L</bold>).</p></caption><graphic xmlns:xlink="http://www.w3.org/1999/xlink" xlink:href="zookeys-785-049-g021.jpg" position="float" orientation="portrait" xlink:type="simple" id="oo_229710.jpg"/></fig><fig id="F22" position="float" orientation="portrait"><label>Figure 22.</label><caption><p><italic><tp:taxon-name><tp:taxon-name-part taxon-name-part-type="genus" reg="Hemisphaeroparia">Hemisphaeroparia</tp:taxon-name-part><tp:taxon-name-part taxon-name-part-type="species" reg="subfalcata">subfalcata</tp:taxon-name-part></tp:taxon-name></italic> sp. n., ♂ paratypes <bold>A</bold><abbrev xmlns:xlink="http://www.w3.org/1999/xlink" xlink:title="scanning electron microscopy" id="ABBRID0EWECI" xlink:type="simple">SEM</abbrev> micrographs of both gonopods in situ, ventral view <bold>B</bold><abbrev xmlns:xlink="http://www.w3.org/1999/xlink" xlink:title="scanning electron microscopy" id="ABBRID0E3ECI" xlink:type="simple">SEM</abbrev> micrographs of left gonopod, submesal view <bold>C, D</bold> right gonopod, mesal and lateral views, respectively. Scale bars: 0.1 mm (<bold>A, C, D</bold>), 0.05 mm (<bold>B)</bold>. Abbreviations: <bold><abbrev xmlns:xlink="http://www.w3.org/1999/xlink" xlink:title="apical branch of telopodite" id="ABBRID0EHFCI" xlink:type="simple">ab</abbrev></bold> apical branch of telopodite, <bold><abbrev xmlns:xlink="http://www.w3.org/1999/xlink" xlink:title="solenomere" id="ABBRID0EMFCI" xlink:type="simple">sl</abbrev></bold> solenomere, <bold>t</bold> tooth.</p></caption><graphic xmlns:xlink="http://www.w3.org/1999/xlink" xlink:href="zookeys-785-049-g022.jpg" position="float" orientation="portrait" xlink:type="simple" id="oo_229711.jpg"/></fig></tp:treatment-sec><tp:treatment-sec><!--Section generated to contain objects referenced in tp:taxon-treatment.--><fig id="F29" position="float" orientation="portrait"><label>Figure 29.</label><caption><p>Habitus of <italic><tp:taxon-name><tp:taxon-name-part taxon-name-part-type="genus" reg="Hemisphaeroparia">Hemisphaeroparia</tp:taxon-name-part></tp:taxon-name></italic> species in lateral view, holotypes of <italic><tp:taxon-name><tp:taxon-name-part taxon-name-part-type="genus" reg="Hemisphaeroparia">H.</tp:taxon-name-part><tp:taxon-name-part taxon-name-part-type="species" reg="fusca">fusca</tp:taxon-name-part></tp:taxon-name></italic> sp. n. (<bold>A</bold>), <italic><tp:taxon-name><tp:taxon-name-part taxon-name-part-type="genus" reg="Hemisphaeroparia">H.</tp:taxon-name-part><tp:taxon-name-part taxon-name-part-type="species" reg="bonakanda">bonakanda</tp:taxon-name-part></tp:taxon-name></italic> sp. n. (<bold>B</bold>), <italic><tp:taxon-name><tp:taxon-name-part taxon-name-part-type="genus" reg="Hemisphaeroparia">H.</tp:taxon-name-part><tp:taxon-name-part taxon-name-part-type="species" reg="bamboutos">bamboutos</tp:taxon-name-part></tp:taxon-name></italic> sp. n. (<bold>C</bold>), <italic><tp:taxon-name><tp:taxon-name-part taxon-name-part-type="genus" reg="Hemisphaeroparia">H.</tp:taxon-name-part><tp:taxon-name-part taxon-name-part-type="species" reg="subfalcata">subfalcata</tp:taxon-name-part></tp:taxon-name></italic> sp. n. (<bold>D</bold>), <italic><tp:taxon-name><tp:taxon-name-part taxon-name-part-type="genus" reg="Hemisphaeroparia">H.</tp:taxon-name-part><tp:taxon-name-part taxon-name-part-type="species" reg="falcata">falcata</tp:taxon-name-part></tp:taxon-name></italic> sp. n. (<bold>E</bold>) and <italic><tp:taxon-name><tp:taxon-name-part taxon-name-part-type="genus" reg="Hemisphaeroparia">H.</tp:taxon-name-part><tp:taxon-name-part taxon-name-part-type="species" reg="mouanko">mouanko</tp:taxon-name-part></tp:taxon-name></italic> sp. n. (<bold>F</bold>).</p></caption><graphic xmlns:xlink="http://www.w3.org/1999/xlink" xlink:href="zookeys-785-049-g029.jpg" position="float" orientation="portrait" xlink:type="simple" id="oo_229718.jpg"/></fig></tp:treatment-sec></tp:taxon-treatment>
