# Supplementary material for: Trichopolydesmidae from Cameroon, 1: The genus Hemisphaeroparia Schubart, 1955. With a genus-level reclassification of Afrotropical genera of the family (Diplopoda, Polydesmida)
Source: Zookeys. 2018 Sep 19;(785):49–98. doi: 10.3897/zookeys.785.27422 (PMC6160861; doi:10.3897/zookeys.785.27422)
Supplement: XML Treatment for Hemisphaeroparia falcata [file zookeys.785.27422-treatment28.xml]

<!DOCTYPE tp:taxon-treatment
  PUBLIC "-//TaxonX//DTD Taxonomic Treatment Publishing DTD v0 20100105//EN" "tax-treatment-NSO.dtd">
<tp:taxon-treatment xmlns:tp="http://www.plazi.org/taxpub"><tp:treatment-meta><kwd-group><label>Taxon classification</label><kwd><named-content xmlns:xlink="http://www.w3.org/1999/xlink" content-type="kingdom">Animalia</named-content></kwd><kwd><named-content xmlns:xlink="http://www.w3.org/1999/xlink" content-type="order">Polydesmida</named-content></kwd><kwd><named-content xmlns:xlink="http://www.w3.org/1999/xlink" content-type="family">Trichopolydesmidae</named-content></kwd></kwd-group><mixed-citation publication-type="journal"><person-group><name><surname>Golovatch</surname><given-names>S. I.</given-names></name><name><surname>Fiemapong</surname><given-names>A. R. Nzoko</given-names></name><name><surname>Tamesse</surname><given-names>J. L.</given-names></name><name><surname>Mauriès</surname><given-names>J.-P.</given-names></name><name><surname>VandenSpiegel</surname><given-names>D.</given-names></name></person-group><article-title><tp:taxon-name><tp:taxon-name-part taxon-name-part-type="family">Trichopolydesmidae</tp:taxon-name-part></tp:taxon-name> from Cameroon, 1: The genus <italic><tp:taxon-name><tp:taxon-name-part taxon-name-part-type="genus" reg="Hemisphaeroparia">Hemisphaeroparia</tp:taxon-name-part></tp:taxon-name></italic> Schubart, 1955. With a genus-level reclassification of Afrotropical genera of the family (<tp:taxon-name><tp:taxon-name-part taxon-name-part-type="class">Diplopoda</tp:taxon-name-part></tp:taxon-name>, <tp:taxon-name><tp:taxon-name-part taxon-name-part-type="order">Polydesmida</tp:taxon-name-part></tp:taxon-name>)</article-title><source>Zookeys</source><day>19</day><month>9</month><year>2018</year><volume>2018</volume><issue>785</issue><fpage>49</fpage><lpage>98</lpage><pub-id pub-id-type="doi">10.3897/zookeys.785.27422</pub-id></mixed-citation></tp:treatment-meta><tp:nomenclature><tp:taxon-name>
            <tp:taxon-name-part taxon-name-part-type="genus" reg="Hemisphaeroparia">Hemisphaeroparia</tp:taxon-name-part>
            <tp:taxon-name-part taxon-name-part-type="species" reg="falcata">falcata</tp:taxon-name-part>
            <object-id xmlns:xlink="http://www.w3.org/1999/xlink" content-type="zoobank" xlink:type="simple">http://zoobank.org/0D4301A6-F7DC-4D08-BBE6-D12541E96EF0</object-id>
          </tp:taxon-name><tp:taxon-status xmlns:xlink="http://www.w3.org/1999/xlink" xlink:type="simple">sp. n.</tp:taxon-status><xref ref-type="fig" rid="F23">Figs 23</xref><xref ref-type="fig" rid="F24">, 24</xref><xref ref-type="fig" rid="F29">, 29E</xref></tp:nomenclature><tp:treatment-sec sec-type="type material" id="SECID0ELHCI"><title>Type material.</title><p>Holotype ♂ (<abbrev xmlns:xlink="http://www.w3.org/1999/xlink" content-type="institution" xlink:title="Musée Royal de l’Afrique Centrale" id="ABBRID0ERHCI" xlink:type="simple">MRAC</abbrev> 22769), Cameroon, Center Region, Awae, secondary forest, <named-content xmlns:xlink="http://www.w3.org/1999/xlink" content-type="dwc:verbatimCoordinates" xlink:type="simple"><named-content content-type="geo-json" specific-use="{&#34;type&#34;:&#34;Point&#34;,&#34;coordinates&#34;:[10.483333,3.100000]}" id="NCID0EZHCI" xlink:type="simple">03°06’N, 10°29’E</named-content></named-content>, 27.III.2018, leg. A.R. Nzoko Fiemapong.</p><p>Paratypes: 1 ♂ (<abbrev xmlns:xlink="http://www.w3.org/1999/xlink" xlink:title="scanning electron microscopy" id="ABBRID0EAICI" xlink:type="simple">SEM</abbrev>, <abbrev xmlns:xlink="http://www.w3.org/1999/xlink" content-type="institution" xlink:title="Musée Royal de l’Afrique Centrale" id="ABBRID0EEICI" xlink:type="simple">MRAC</abbrev>: 22770), 1 ♂ (incomplete, badly fragmented and without gonopods)(<abbrev xmlns:xlink="http://www.w3.org/1999/xlink" content-type="institution" xlink:title="Musée Royal de l’Afrique Centrale" id="ABBRID0EJICI" xlink:type="simple">MRAC</abbrev> 22771), same locality, together with holotype.</p></tp:treatment-sec><tp:treatment-sec sec-type="diagnosis" id="SECID0EOICI"><title>Diagnosis.</title><p>Differs from other species of the genus by the presence of a particular epicranial tubercle with fine filaments on top (♂), of 19 body segments (♂), coupled with only one main branch (<abbrev xmlns:xlink="http://www.w3.org/1999/xlink" xlink:title="apical branch of telopodite" id="ABBRID0EUICI" xlink:type="simple">ab</abbrev>) on the gonopodal telopodite, this branch being very strongly exposed, very long, falcate and directed laterally, followed by a very small lobe (<abbrev xmlns:xlink="http://www.w3.org/1999/xlink" xlink:title="lobe" id="ABBRID0EYICI" xlink:type="simple">lo</abbrev>) more basally (Figs <xref ref-type="fig" rid="F23">23M</xref>, <xref ref-type="fig" rid="F24">24</xref>). No solenomere.</p></tp:treatment-sec><tp:treatment-sec sec-type="Name" id="SECID0EEJCI"><title>Name.</title><p>To emphasize the strongly falcate gonopodal branch ap; adjective in feminine gender.</p></tp:treatment-sec><tp:treatment-sec sec-type="description" id="SECID0EJJCI"><title>Description.</title><p>Length of holotype ca. 3.5 mm (♂), width of midbody pro- and metazonae 0.25 and 0.4 mm (♂), respectively. Width of midbody pro- and metazonae <!--PageBreak-->of paratype 0.5 amd 0.7 mm, respectively. Coloration in alcohol light marbled red-brown, prozonae, le.g., and venter light grey-yellow (♂)(Figure <xref ref-type="fig" rid="F29">29E</xref>).</p><p>All other characters as in <italic><tp:taxon-name><tp:taxon-name-part taxon-name-part-type="genus" reg="Hemisphaeroparia">H.</tp:taxon-name-part><tp:taxon-name-part taxon-name-part-type="species" reg="zamakoe">zamakoe</tp:taxon-name-part></tp:taxon-name></italic> sp. n., except as follows.</p><p>Body with 19 segments (♂). Epicranial region concave anteriorly in front of a clear swelling and bearing at bottom a conspicuous round tubercle supporting a tight group of numerous long filaments, these directed anteriorly (Figs <xref ref-type="fig" rid="F23">23D, L</xref>). Antennae relatively short and clavate, reaching behind to almost segment 3 when <!--PageBreak--><!--PageBreak-->stretched dorsally (♂). In length, antennomere 3 = 6 &gt; 5 &gt; 2 = 4 = 7 &gt; 1. In width, collum &lt; segment 3=4 &lt; 2 &lt; head = 5–16; thereafter body gradually tapering towards telson. Tergal setae medium-sized to short, each ca. 1/4–1/3 as long as metatergum, bacilliform or subclavate, ribbed all along (Figs <xref ref-type="fig" rid="F23">23A–C, G–K</xref>). Paraterga medium-sized, set at around upper 1/3 of metazonae (Figs <xref ref-type="fig" rid="F23">23A–C, K</xref>), mostly declivous to subhorizontal, often slightly upturned caudally, faintly, but regularly rounded and bordered, lateral incisions absent. Caudal corner of paraterga always rounded, drawn increasingly back, but slightly reaching behind rear tergal margin only on segment 17 (Figs <xref ref-type="fig" rid="F23">23C, I</xref>).</p><p>Legs a little shorter (♂), slender, ca. 1.1–1.2 times as long as midbody height; in length, tarsus &gt; femur &gt; prefemur &gt; coxa = postfemur = tibia.</p><p>Gonopodal telopodites (Figs <xref ref-type="fig" rid="F23">23M</xref>, <xref ref-type="fig" rid="F24">24</xref>) almost fully concealed inside a very large gonocoel, each with only one main branch (<abbrev xmlns:xlink="http://www.w3.org/1999/xlink" xlink:title="apical branch of telopodite" id="ABBRID0ECLCI" xlink:type="simple">ab</abbrev>) very strongly exposed beyond coxa, being also unusually long, falcate and directed laterally, followed by a very small round lobe (<abbrev xmlns:xlink="http://www.w3.org/1999/xlink" xlink:title="lobe" id="ABBRID0EGLCI" xlink:type="simple">lo</abbrev>) more basally. Seminal groove short, ending on a small squarish lobe without a solenomere.</p><fig id="F23" position="float" orientation="portrait"><label>Figure 23.</label><caption><p><italic><tp:taxon-name><tp:taxon-name-part taxon-name-part-type="genus" reg="Hemisphaeroparia">Hemisphaeroparia</tp:taxon-name-part><tp:taxon-name-part taxon-name-part-type="species" reg="falcata">falcata</tp:taxon-name-part></tp:taxon-name></italic> sp. n., <abbrev xmlns:xlink="http://www.w3.org/1999/xlink" xlink:title="scanning electron microscopy" id="ABBRID0E4LCI" xlink:type="simple">SEM</abbrev> micrographs of ♂ paratype <bold>A, D, G</bold> anterior part of body, lateral, ventral and dorsal views, respectively <bold>B, E, H</bold> midbody segments, lateral, ventral and dorsal views, respectively <bold>C, F, I</bold> posterior part of body, lateral, ventral and dorsal views, respectively <bold>J</bold> tergal seta, lateral view <bold>K</bold> midbody segment, caudal view <bold>L</bold> epicranial tubercle with filaments <bold>M</bold> both gonopods in situ, ventral view. Scale bars: 0.1 mm (<bold>A, B, D, E, G–I, K</bold>), 0.05 mm (<bold>C, F</bold>), 0.02 mm (<bold>M</bold>), 0.01 mm (<bold>L</bold>), 0.005 mm (<bold>J</bold>).</p></caption><graphic xmlns:xlink="http://www.w3.org/1999/xlink" xlink:href="zookeys-785-049-g023.jpg" position="float" orientation="portrait" xlink:type="simple" id="oo_229712.jpg"/></fig><fig id="F24" position="float" orientation="portrait"><label>Figure 24.</label><caption><p><italic><tp:taxon-name><tp:taxon-name-part taxon-name-part-type="genus" reg="Hemisphaeroparia">Hemisphaeroparia</tp:taxon-name-part><tp:taxon-name-part taxon-name-part-type="species" reg="falcata">falcata</tp:taxon-name-part></tp:taxon-name></italic> sp. n., ♂ paratypes <bold>A, B</bold><abbrev xmlns:xlink="http://www.w3.org/1999/xlink" xlink:title="scanning electron microscopy" id="ABBRID0ETNCI" xlink:type="simple">SEM</abbrev> micrographs of left gonopod, ventromesal and submesal views, respectively <bold>C, D</bold> left gonopod, mesal and lateral views, respectively. Scale bars: 0.1 mm (<bold>C, D</bold>), 0.02 mm (<bold>A, B</bold>). Abbreviations: <bold><abbrev xmlns:xlink="http://www.w3.org/1999/xlink" xlink:title="apical branch of telopodite" id="ABBRID0E5NCI" xlink:type="simple">ab</abbrev></bold> apical branch of telopodite, <bold><abbrev xmlns:xlink="http://www.w3.org/1999/xlink" xlink:title="lobe" id="ABBRID0EDOCI" xlink:type="simple">lo</abbrev></bold> lobe.</p></caption><graphic xmlns:xlink="http://www.w3.org/1999/xlink" xlink:href="zookeys-785-049-g024.jpg" position="float" orientation="portrait" xlink:type="simple" id="oo_229713.jpg"/></fig></tp:treatment-sec><tp:treatment-sec><!--Section generated to contain objects referenced in tp:taxon-treatment.--><fig id="F29" position="float" orientation="portrait"><label>Figure 29.</label><caption><p>Habitus of <italic><tp:taxon-name><tp:taxon-name-part taxon-name-part-type="genus" reg="Hemisphaeroparia">Hemisphaeroparia</tp:taxon-name-part></tp:taxon-name></italic> species in lateral view, holotypes of <italic><tp:taxon-name><tp:taxon-name-part taxon-name-part-type="genus" reg="Hemisphaeroparia">H.</tp:taxon-name-part><tp:taxon-name-part taxon-name-part-type="species" reg="fusca">fusca</tp:taxon-name-part></tp:taxon-name></italic> sp. n. (<bold>A</bold>), <italic><tp:taxon-name><tp:taxon-name-part taxon-name-part-type="genus" reg="Hemisphaeroparia">H.</tp:taxon-name-part><tp:taxon-name-part taxon-name-part-type="species" reg="bonakanda">bonakanda</tp:taxon-name-part></tp:taxon-name></italic> sp. n. (<bold>B</bold>), <italic><tp:taxon-name><tp:taxon-name-part taxon-name-part-type="genus" reg="Hemisphaeroparia">H.</tp:taxon-name-part><tp:taxon-name-part taxon-name-part-type="species" reg="bamboutos">bamboutos</tp:taxon-name-part></tp:taxon-name></italic> sp. n. (<bold>C</bold>), <italic><tp:taxon-name><tp:taxon-name-part taxon-name-part-type="genus" reg="Hemisphaeroparia">H.</tp:taxon-name-part><tp:taxon-name-part taxon-name-part-type="species" reg="subfalcata">subfalcata</tp:taxon-name-part></tp:taxon-name></italic> sp. n. (<bold>D</bold>), <italic><tp:taxon-name><tp:taxon-name-part taxon-name-part-type="genus" reg="Hemisphaeroparia">H.</tp:taxon-name-part><tp:taxon-name-part taxon-name-part-type="species" reg="falcata">falcata</tp:taxon-name-part></tp:taxon-name></italic> sp. n. (<bold>E</bold>) and <italic><tp:taxon-name><tp:taxon-name-part taxon-name-part-type="genus" reg="Hemisphaeroparia">H.</tp:taxon-name-part><tp:taxon-name-part taxon-name-part-type="species" reg="mouanko">mouanko</tp:taxon-name-part></tp:taxon-name></italic> sp. n. (<bold>F</bold>).</p></caption><graphic xmlns:xlink="http://www.w3.org/1999/xlink" xlink:href="zookeys-785-049-g029.jpg" position="float" orientation="portrait" xlink:type="simple" id="oo_229718.jpg"/></fig></tp:treatment-sec></tp:taxon-treatment>
