# Supplementary material for: Trichopolydesmidae from Cameroon, 1: The genus Hemisphaeroparia Schubart, 1955. With a genus-level reclassification of Afrotropical genera of the family (Diplopoda, Polydesmida)
Source: Zookeys. 2018 Sep 19;(785):49–98. doi: 10.3897/zookeys.785.27422 (PMC6160861; doi:10.3897/zookeys.785.27422)
Supplement: XML Treatment for Hemisphaeroparia mouanko [file zookeys.785.27422-treatment29.xml]

<!DOCTYPE tp:taxon-treatment
  PUBLIC "-//TaxonX//DTD Taxonomic Treatment Publishing DTD v0 20100105//EN" "tax-treatment-NSO.dtd">
<tp:taxon-treatment xmlns:tp="http://www.plazi.org/taxpub"><tp:treatment-meta><kwd-group><label>Taxon classification</label><kwd><named-content xmlns:xlink="http://www.w3.org/1999/xlink" content-type="kingdom">Animalia</named-content></kwd><kwd><named-content xmlns:xlink="http://www.w3.org/1999/xlink" content-type="order">Polydesmida</named-content></kwd><kwd><named-content xmlns:xlink="http://www.w3.org/1999/xlink" content-type="family">Trichopolydesmidae</named-content></kwd></kwd-group><mixed-citation publication-type="journal"><person-group><name><surname>Golovatch</surname><given-names>S. I.</given-names></name><name><surname>Fiemapong</surname><given-names>A. R. Nzoko</given-names></name><name><surname>Tamesse</surname><given-names>J. L.</given-names></name><name><surname>Mauriès</surname><given-names>J.-P.</given-names></name><name><surname>VandenSpiegel</surname><given-names>D.</given-names></name></person-group><article-title><tp:taxon-name><tp:taxon-name-part taxon-name-part-type="family">Trichopolydesmidae</tp:taxon-name-part></tp:taxon-name> from Cameroon, 1: The genus <italic><tp:taxon-name><tp:taxon-name-part taxon-name-part-type="genus" reg="Hemisphaeroparia">Hemisphaeroparia</tp:taxon-name-part></tp:taxon-name></italic> Schubart, 1955. With a genus-level reclassification of Afrotropical genera of the family (<tp:taxon-name><tp:taxon-name-part taxon-name-part-type="class">Diplopoda</tp:taxon-name-part></tp:taxon-name>, <tp:taxon-name><tp:taxon-name-part taxon-name-part-type="order">Polydesmida</tp:taxon-name-part></tp:taxon-name>)</article-title><source>Zookeys</source><day>19</day><month>9</month><year>2018</year><volume>2018</volume><issue>785</issue><fpage>49</fpage><lpage>98</lpage><pub-id pub-id-type="doi">10.3897/zookeys.785.27422</pub-id></mixed-citation></tp:treatment-meta><tp:nomenclature><tp:taxon-name>
            <tp:taxon-name-part taxon-name-part-type="genus" reg="Hemisphaeroparia">Hemisphaeroparia</tp:taxon-name-part>
            <tp:taxon-name-part taxon-name-part-type="species" reg="mouanko">mouanko</tp:taxon-name-part>
            <object-id xmlns:xlink="http://www.w3.org/1999/xlink" content-type="zoobank" xlink:type="simple">http://zoobank.org/4C367275-8A1B-4AAC-95E9-1A503F1F279E</object-id>
          </tp:taxon-name><tp:taxon-status xmlns:xlink="http://www.w3.org/1999/xlink" xlink:type="simple">sp. n.</tp:taxon-status><xref ref-type="fig" rid="F25">Figs 25</xref><xref ref-type="fig" rid="F26">, 26</xref><xref ref-type="fig" rid="F29">, 29F</xref><!--PageBreak--></tp:nomenclature><tp:treatment-sec sec-type="type material" id="SECID0EBQCI"><title>Type material.</title><p>Holotype ♂ (<abbrev xmlns:xlink="http://www.w3.org/1999/xlink" content-type="institution" xlink:title="Musée Royal de l’Afrique Centrale" id="ABBRID0EHQCI" xlink:type="simple">MRAC</abbrev> 22772), Cameroon, Littoral Region, Sanaga Maritine Division, Mouanko, forest, <named-content xmlns:xlink="http://www.w3.org/1999/xlink" content-type="dwc:verbatimCoordinates" xlink:type="simple"><named-content content-type="geo-json" specific-use="{&#34;type&#34;:&#34;Point&#34;,&#34;coordinates&#34;:[9.766667,3.633333]}" id="NCID0EPQCI" xlink:type="simple">03°38’N, 009°46’E</named-content></named-content>, 16.VIII.2017, leg. A.R. Nzoko Fiemapong and J.A. Yetchom Fonjo.</p><p>Paratypes: 2 ♂♂ (without gonopods)(<abbrev xmlns:xlink="http://www.w3.org/1999/xlink" content-type="institution" xlink:title="Musée Royal de l’Afrique Centrale" id="ABBRID0EWQCI" xlink:type="simple">MRAC</abbrev> 22773), 1 ♂ (<abbrev xmlns:xlink="http://www.w3.org/1999/xlink" xlink:title="scanning electron microscopy" id="ABBRID0E2QCI" xlink:type="simple">SEM</abbrev>, <abbrev xmlns:xlink="http://www.w3.org/1999/xlink" content-type="institution" xlink:title="Musée Royal de l’Afrique Centrale" id="ABBRID0E6QCI" xlink:type="simple">MRAC</abbrev> 22774), same locality, together with holotype.</p></tp:treatment-sec><tp:treatment-sec sec-type="diagnosis" id="SECID0EERCI"><title>Diagnosis.</title><p>Differs from other species of the genus by 19 body segments (♂), the presence of a boletiform epicranial tubercle inside a depression (♂), coupled with each gonopodal coxa supplied with two unusually strong basal setae and the telopodites which are deeply sunken inside a large gonocoel and show only two, contiguous, little-exposed branches (<abbrev xmlns:xlink="http://www.w3.org/1999/xlink" xlink:title="apical branch of telopodite" id="ABBRID0EKRCI" xlink:type="simple">ab</abbrev>, <abbrev xmlns:xlink="http://www.w3.org/1999/xlink" xlink:title="basal branch of telopodite" id="ABBRID0EORCI" xlink:type="simple">bb</abbrev>). The solenomere (<abbrev xmlns:xlink="http://www.w3.org/1999/xlink" xlink:title="solenomere" id="ABBRID0ESRCI" xlink:type="simple">sl</abbrev>) is long and finger-shaped (Figure <xref ref-type="fig" rid="F26">26</xref>).</p></tp:treatment-sec><tp:treatment-sec sec-type="Name" id="SECID0E1RCI"><title>Name.</title><p>To emphasize the type locality; noun in apposition.</p></tp:treatment-sec><tp:treatment-sec sec-type="description" id="SECID0E6RCI"><title>Description.</title><p>Length of holotype and paratype ca. 3.5 mm (♂), width of midbody pro- and metazonae 0.2 and 0.35 mm (♂), respectively. Colouration in alcohol almost uniformly very light yellow brownish (Figure <xref ref-type="fig" rid="F29">29F</xref>).</p><p>All other characters as in <italic><tp:taxon-name><tp:taxon-name-part taxon-name-part-type="genus" reg="Hemisphaeroparia">H.</tp:taxon-name-part><tp:taxon-name-part taxon-name-part-type="species" reg="zamakoe">zamakoe</tp:taxon-name-part></tp:taxon-name></italic> sp. n., except as follows.</p><p>Body with 19 segments (♂). Epicranial region with a boletiform tubercle at bottom of an excavation in front of an evident swelling (Figs <xref ref-type="fig" rid="F25">25B, H</xref>). Interantennal isthmus ca. 1.5 times as large as diameter of antennal socket. Antennae long and strongly clavate, reaching behind to segment 3 when stretched dorsally (♂). In length, antennomere 3 = 6 &gt; 5 &gt; 1 = 2 = 4 = 7. In width, collum &lt; 2–4 &lt; head = 5–15; thereafter body gradually tapering towards telson. Tergal setae medium-sized to short, each ca. 1/5–1/3 as long as metatergum, mostly bacilliform, more rarely subclavate, all ribbed <!--PageBreak-->(Figs <xref ref-type="fig" rid="F25">25M, N</xref>). Paraterga medium-sized, set at ca. upper 1/3 of metazonae), mostly regularly declivous (Figs <xref ref-type="fig" rid="F25">25A, E–G, I, J</xref>). Caudal corner of paraterga always rounded, drawn increasingly back, but reaching beyond rear tergal margin only on segments 16 and 17 (Figs <xref ref-type="fig" rid="F25">25J, M</xref>).</p><p>Legs rather long and slender, ca. 1.3–1.4 times as long as midbody height (♂); tarsi in anterior body half with ventral brushes (Figure <xref ref-type="fig" rid="F25">25K</xref>).</p><p>Gonopodal coxa with two unusually strong setae at base, at fusion site of both coxae (Figs <xref ref-type="fig" rid="F26">26C, D</xref>). Telopodite (Figure <xref ref-type="fig" rid="F26">26</xref>) almost fully concealed inside a very large <!--PageBreak-->gonocoel, each with only two branches (<abbrev xmlns:xlink="http://www.w3.org/1999/xlink" xlink:title="apical branch of telopodite" id="ABBRID0E3TCI" xlink:type="simple">ab</abbrev>, <abbrev xmlns:xlink="http://www.w3.org/1999/xlink" xlink:title="basal branch of telopodite" id="ABBRID0EAUCI" xlink:type="simple">bb</abbrev>), both contiguous and only slightly exposed beyond coxa, followed by no lobe more basally. Branch <abbrev xmlns:xlink="http://www.w3.org/1999/xlink" xlink:title="apical branch of telopodite" id="ABBRID0EEUCI" xlink:type="simple">ab</abbrev> a little longer and faintly subdivided into two, branch <abbrev xmlns:xlink="http://www.w3.org/1999/xlink" xlink:title="basal branch of telopodite" id="ABBRID0EIUCI" xlink:type="simple">bb</abbrev> shorter and slightly curved at tip. Seminal groove short, moving onto a long finger-shaped solenomere (<abbrev xmlns:xlink="http://www.w3.org/1999/xlink" xlink:title="solenomere" id="ABBRID0EMUCI" xlink:type="simple">sl</abbrev>).</p><fig id="F25" position="float" orientation="portrait"><label>Figure 25.</label><caption><p><italic><tp:taxon-name><tp:taxon-name-part taxon-name-part-type="genus" reg="Hemisphaeroparia">Hemisphaeroparia</tp:taxon-name-part><tp:taxon-name-part taxon-name-part-type="species" reg="mouanko">mouanko</tp:taxon-name-part></tp:taxon-name></italic> sp. n., <abbrev xmlns:xlink="http://www.w3.org/1999/xlink" xlink:title="scanning electron microscopy" id="ABBRID0EDVCI" xlink:type="simple">SEM</abbrev> micrographs of ♂ paratype <bold>A</bold> habitus, lateral view <bold>B, E, H</bold> anterior part of body, ventral, lateral and dorsal views, respectively <bold>C, F, I</bold> midbody segments, ventral, lateral and dorsal views, respectively <bold>D, G, J</bold> posterior part of body, ventral, lateral and dorsal views, respectively <bold>K</bold> tarsus from anterior part of body, lateral view <bold>L</bold> antenna, sublateral view <bold>M</bold> bacilliform tergal seta, lateral view <bold>N</bold> tergal fine structure with a subclavate seta, dorsal view. Scale bars: 0.2 mm (<bold>A</bold>), 0.1 mm (<bold>B, C, E–J</bold>), 0.05 mm (<bold>D, L</bold>), 0.02 mm (<bold>K</bold>), 0.01 mm (<bold>M, N</bold>).</p></caption><graphic xmlns:xlink="http://www.w3.org/1999/xlink" xlink:href="zookeys-785-049-g025.jpg" position="float" orientation="portrait" xlink:type="simple" id="oo_229714.jpg"/></fig><fig id="F26" position="float" orientation="portrait"><label>Figure 26.</label><caption><p><italic><tp:taxon-name><tp:taxon-name-part taxon-name-part-type="genus" reg="Hemisphaeroparia">Hemisphaeroparia</tp:taxon-name-part><tp:taxon-name-part taxon-name-part-type="species" reg="mouanko">mouanko</tp:taxon-name-part></tp:taxon-name></italic> sp. n., ♂ paratypes <bold>A</bold><abbrev xmlns:xlink="http://www.w3.org/1999/xlink" xlink:title="scanning electron microscopy" id="ABBRID0E2WCI" xlink:type="simple">SEM</abbrev> micrographs of both gonopods in situ, ventrocaudal view <bold>B</bold><abbrev xmlns:xlink="http://www.w3.org/1999/xlink" xlink:title="scanning electron microscopy" id="ABBRID0EBXCI" xlink:type="simple">SEM</abbrev> micrographs of right gonopod, ventrocaudal view <bold>C, D</bold> left gonopod, mesal and lateral views, respectively. Scale bars: 0.1 mm (<bold>C, D</bold>), 0.05 mm (<bold>A</bold>), 0.02 mm (<bold>B</bold>). Abbreviations: <bold><abbrev xmlns:xlink="http://www.w3.org/1999/xlink" xlink:title="apical branch of telopodite" id="ABBRID0EOXCI" xlink:type="simple">ab</abbrev></bold> apical branch of telopodite, <bold><abbrev xmlns:xlink="http://www.w3.org/1999/xlink" xlink:title="basal branch of telopodite" id="ABBRID0ETXCI" xlink:type="simple">bb</abbrev></bold> basal branch of telopodite, <bold><abbrev xmlns:xlink="http://www.w3.org/1999/xlink" xlink:title="solenomere" id="ABBRID0EYXCI" xlink:type="simple">sl</abbrev></bold> solenomere.</p></caption><graphic xmlns:xlink="http://www.w3.org/1999/xlink" xlink:href="zookeys-785-049-g026.jpg" position="float" orientation="portrait" xlink:type="simple" id="oo_229715.jpg"/></fig></tp:treatment-sec><tp:treatment-sec><!--Section generated to contain objects referenced in tp:taxon-treatment.--><fig id="F29" position="float" orientation="portrait"><label>Figure 29.</label><caption><p>Habitus of <italic><tp:taxon-name><tp:taxon-name-part taxon-name-part-type="genus" reg="Hemisphaeroparia">Hemisphaeroparia</tp:taxon-name-part></tp:taxon-name></italic> species in lateral view, holotypes of <italic><tp:taxon-name><tp:taxon-name-part taxon-name-part-type="genus" reg="Hemisphaeroparia">H.</tp:taxon-name-part><tp:taxon-name-part taxon-name-part-type="species" reg="fusca">fusca</tp:taxon-name-part></tp:taxon-name></italic> sp. n. (<bold>A</bold>), <italic><tp:taxon-name><tp:taxon-name-part taxon-name-part-type="genus" reg="Hemisphaeroparia">H.</tp:taxon-name-part><tp:taxon-name-part taxon-name-part-type="species" reg="bonakanda">bonakanda</tp:taxon-name-part></tp:taxon-name></italic> sp. n. (<bold>B</bold>), <italic><tp:taxon-name><tp:taxon-name-part taxon-name-part-type="genus" reg="Hemisphaeroparia">H.</tp:taxon-name-part><tp:taxon-name-part taxon-name-part-type="species" reg="bamboutos">bamboutos</tp:taxon-name-part></tp:taxon-name></italic> sp. n. (<bold>C</bold>), <italic><tp:taxon-name><tp:taxon-name-part taxon-name-part-type="genus" reg="Hemisphaeroparia">H.</tp:taxon-name-part><tp:taxon-name-part taxon-name-part-type="species" reg="subfalcata">subfalcata</tp:taxon-name-part></tp:taxon-name></italic> sp. n. (<bold>D</bold>), <italic><tp:taxon-name><tp:taxon-name-part taxon-name-part-type="genus" reg="Hemisphaeroparia">H.</tp:taxon-name-part><tp:taxon-name-part taxon-name-part-type="species" reg="falcata">falcata</tp:taxon-name-part></tp:taxon-name></italic> sp. n. (<bold>E</bold>) and <italic><tp:taxon-name><tp:taxon-name-part taxon-name-part-type="genus" reg="Hemisphaeroparia">H.</tp:taxon-name-part><tp:taxon-name-part taxon-name-part-type="species" reg="mouanko">mouanko</tp:taxon-name-part></tp:taxon-name></italic> sp. n. (<bold>F</bold>).</p></caption><graphic xmlns:xlink="http://www.w3.org/1999/xlink" xlink:href="zookeys-785-049-g029.jpg" position="float" orientation="portrait" xlink:type="simple" id="oo_229718.jpg"/></fig></tp:treatment-sec></tp:taxon-treatment>
