# Supplementary material for: Trichopolydesmidae from Cameroon, 1: The genus Hemisphaeroparia Schubart, 1955. With a genus-level reclassification of Afrotropical genera of the family (Diplopoda, Polydesmida)
Source: Zookeys. 2018 Sep 19;(785):49–98. doi: 10.3897/zookeys.785.27422 (PMC6160861; doi:10.3897/zookeys.785.27422)
Supplement: XML Treatment for Hemisphaeroparia integrata [file zookeys.785.27422-treatment30.xml]

<!DOCTYPE tp:taxon-treatment
  PUBLIC "-//TaxonX//DTD Taxonomic Treatment Publishing DTD v0 20100105//EN" "tax-treatment-NSO.dtd">
<tp:taxon-treatment xmlns:tp="http://www.plazi.org/taxpub"><tp:treatment-meta><kwd-group><label>Taxon classification</label><kwd><named-content xmlns:xlink="http://www.w3.org/1999/xlink" content-type="kingdom">Animalia</named-content></kwd><kwd><named-content xmlns:xlink="http://www.w3.org/1999/xlink" content-type="order">Polydesmida</named-content></kwd><kwd><named-content xmlns:xlink="http://www.w3.org/1999/xlink" content-type="family">Trichopolydesmidae</named-content></kwd></kwd-group><mixed-citation publication-type="journal"><person-group><name><surname>Golovatch</surname><given-names>S. I.</given-names></name><name><surname>Fiemapong</surname><given-names>A. R. Nzoko</given-names></name><name><surname>Tamesse</surname><given-names>J. L.</given-names></name><name><surname>Mauriès</surname><given-names>J.-P.</given-names></name><name><surname>VandenSpiegel</surname><given-names>D.</given-names></name></person-group><article-title><tp:taxon-name><tp:taxon-name-part taxon-name-part-type="family">Trichopolydesmidae</tp:taxon-name-part></tp:taxon-name> from Cameroon, 1: The genus <italic><tp:taxon-name><tp:taxon-name-part taxon-name-part-type="genus" reg="Hemisphaeroparia">Hemisphaeroparia</tp:taxon-name-part></tp:taxon-name></italic> Schubart, 1955. With a genus-level reclassification of Afrotropical genera of the family (<tp:taxon-name><tp:taxon-name-part taxon-name-part-type="class">Diplopoda</tp:taxon-name-part></tp:taxon-name>, <tp:taxon-name><tp:taxon-name-part taxon-name-part-type="order">Polydesmida</tp:taxon-name-part></tp:taxon-name>)</article-title><source>Zookeys</source><day>19</day><month>9</month><year>2018</year><volume>2018</volume><issue>785</issue><fpage>49</fpage><lpage>98</lpage><pub-id pub-id-type="doi">10.3897/zookeys.785.27422</pub-id></mixed-citation></tp:treatment-meta><tp:nomenclature><tp:taxon-name>
            <tp:taxon-name-part taxon-name-part-type="genus" reg="Hemisphaeroparia">Hemisphaeroparia</tp:taxon-name-part>
            <tp:taxon-name-part taxon-name-part-type="species" reg="integrata">integrata</tp:taxon-name-part>
          </tp:taxon-name><tp:taxon-authority>(Porat, 1894)</tp:taxon-authority><tp:taxon-status xmlns:xlink="http://www.w3.org/1999/xlink" xlink:type="simple">comb. n.</tp:taxon-status><xref ref-type="fig" rid="F27">Figure 27</xref><tp:nomenclature-citation-list><tp:nomenclature-citation><tp:taxon-name>
                <tp:taxon-name-part taxon-name-part-type="genus" reg="Polydesmus">Polydesmus</tp:taxon-name-part>
                <tp:taxon-name-part taxon-name-part-type="species" reg="integratus">integratus</tp:taxon-name-part>
              </tp:taxon-name><comment>Porat, 1894: 30 (original description).</comment></tp:nomenclature-citation></tp:nomenclature-citation-list></tp:nomenclature><tp:treatment-sec sec-type="type material" id="SECID0EXZCI"><title>Type material.</title><p>Lectotype ♂ (Naturhistoriska riksmuseet, Stockholm), Cameroon, leg. Y. Sjöstedt.</p><!--PageBreak--><p>Paralectotypes: 2 fragmented ♀♀ (Naturhistoriska riksmuseet, Stockholm), together with lectotype.</p><p>One of us (JPM) revised the types and made the present lectotype designation, the latter to ensure that the species is based on male material.</p></tp:treatment-sec><tp:treatment-sec sec-type="diagnosis" id="SECID0E6ZCI"><title>Diagnosis.</title><p>Differs from other species of the genus by 20 body segments, the presence of a boletiform epicranial tubercle (♂), coupled with the gonopodal telopodites which are <!--PageBreak-->deeply sunken inside a large gonocoel and show only one, flagelliform, basal, main branch (<abbrev xmlns:xlink="http://www.w3.org/1999/xlink" xlink:title="basal branch of telopodite" id="ABBRID0EH1CI" xlink:type="simple">bb</abbrev>) exposed beyond the coxa. The solenomere (<abbrev xmlns:xlink="http://www.w3.org/1999/xlink" xlink:title="solenomere" id="ABBRID0EL1CI" xlink:type="simple">sl</abbrev>) is short and finger-shaped (Figs <xref ref-type="fig" rid="F27">27F, G</xref>).</p></tp:treatment-sec><tp:treatment-sec sec-type="Descriptive notes" id="SECID0ET1CI"><title>Descriptive notes.</title><p>Length of lectotype ca. 8 mm, width of midbody pro- and metazonae 0.6 and 1.1 mm (♂), respectively. Coloration in alcohol red-brown (<xref ref-type="bibr" rid="B23">Porat 1894</xref>).</p><p>Body with 20 segments. Pore formula normal, but slightly abbreviated: 5, 7, 9, 10, 12, 13, 15–17. Head with a distinct, epicranial, boletiform tubercle (♂)(Figure <xref ref-type="fig" rid="F27">27A, B</xref>). Interantennal isthmus ca. 1.5 times as broad as diameter of antennal socket (Figure <xref ref-type="fig" rid="F27">27A</xref>). In width, head = collum &lt; segment 2 (Figure <xref ref-type="fig" rid="F27">27B</xref>). Paraterga relatively well-developed (Figure <xref ref-type="fig" rid="F27">27C–E</xref>), mostly slightly upturned caudally. Tarsal brushes present (♂).</p><!--PageBreak--><p>Gonopodal telopodites deeply sunken inside a large gonocoel and showing only one, flagelliform, basal, main branch (<abbrev xmlns:xlink="http://www.w3.org/1999/xlink" xlink:title="basal branch of telopodite" id="ABBRID0ES2CI" xlink:type="simple">bb</abbrev>) exposed beyond coxa; solenomere (<abbrev xmlns:xlink="http://www.w3.org/1999/xlink" xlink:title="solenomere" id="ABBRID0EW2CI" xlink:type="simple">sl</abbrev>) short and finger-shaped (Figs <xref ref-type="fig" rid="F27">27F, G</xref>).</p><fig id="F27" position="float" orientation="portrait"><label>Figure 27.</label><caption><p><italic><tp:taxon-name><tp:taxon-name-part taxon-name-part-type="genus" reg="Hemisphaeroparia">Hemisphaeroparia</tp:taxon-name-part><tp:taxon-name-part taxon-name-part-type="species" reg="integrata">integrata</tp:taxon-name-part></tp:taxon-name></italic> (Porat, 1894), ♂ lectotype <bold>A</bold> head, ventral view <bold>B</bold> anterior part of body, dorsal view <bold>C, D, E</bold> segment 7 with gonopods, oral, caudal and ventral views, respectively <bold>F, G</bold> right gonopod, mesal and ventromesal views, respectively. Scale bars: 0.5 mm (<bold>A–E</bold>), 0.1 mm (<bold>F, G</bold>). Figures by JPM, inked by M. Bertoncini.</p></caption><graphic xmlns:xlink="http://www.w3.org/1999/xlink" xlink:href="zookeys-785-049-g027.jpg" position="float" orientation="portrait" xlink:type="simple" id="oo_229716.jpg"/></fig><fig id="F28" position="float" orientation="portrait"><label>Figure 28.</label><caption><p>Habitus of <italic><tp:taxon-name><tp:taxon-name-part taxon-name-part-type="genus" reg="Hemisphaeroparia">Hemisphaeroparia</tp:taxon-name-part></tp:taxon-name></italic> species in lateral view, holotypes of <italic><tp:taxon-name><tp:taxon-name-part taxon-name-part-type="genus" reg="Hemisphaeroparia">H.</tp:taxon-name-part><tp:taxon-name-part taxon-name-part-type="species" reg="zamakoe">zamakoe</tp:taxon-name-part></tp:taxon-name></italic> sp. n. (<bold>A</bold>), <italic><tp:taxon-name><tp:taxon-name-part taxon-name-part-type="genus" reg="Hemisphaeroparia">H.</tp:taxon-name-part><tp:taxon-name-part taxon-name-part-type="species" reg="bangoulap">bangoulap</tp:taxon-name-part></tp:taxon-name></italic> sp. n. (<bold>B</bold>), <italic><tp:taxon-name><tp:taxon-name-part taxon-name-part-type="genus" reg="Hemisphaeroparia">H.</tp:taxon-name-part><tp:taxon-name-part taxon-name-part-type="species" reg="spiniger">spiniger</tp:taxon-name-part></tp:taxon-name></italic> sp. n. (<bold>C</bold>), <italic><tp:taxon-name><tp:taxon-name-part taxon-name-part-type="genus" reg="Hemisphaeroparia">H.</tp:taxon-name-part><tp:taxon-name-part taxon-name-part-type="species" reg="ongot">ongot</tp:taxon-name-part></tp:taxon-name></italic> sp. n. (<bold>D</bold>), <italic><tp:taxon-name><tp:taxon-name-part taxon-name-part-type="genus" reg="Hemisphaeroparia">H.</tp:taxon-name-part><tp:taxon-name-part taxon-name-part-type="species" reg="digitifer">digitifer</tp:taxon-name-part></tp:taxon-name></italic> sp. n. (<bold>E</bold>) and <italic><tp:taxon-name><tp:taxon-name-part taxon-name-part-type="genus" reg="Hemisphaeroparia">H.</tp:taxon-name-part><tp:taxon-name-part taxon-name-part-type="species" reg="parva">parva</tp:taxon-name-part></tp:taxon-name></italic> sp. n. (<bold>F</bold>).</p></caption><graphic xmlns:xlink="http://www.w3.org/1999/xlink" xlink:href="zookeys-785-049-g028.jpg" position="float" orientation="portrait" xlink:type="simple" id="oo_229717.jpg"/></fig></tp:treatment-sec><ref-list><ref id="B23"><mixed-citation xmlns:xlink="http://www.w3.org/1999/xlink" xlink:type="simple"><person-group><name name-style="western"><surname>Porat</surname><given-names>O</given-names></name></person-group> (<year>1894</year>) Zur Myriopodenfauna Kameruns. Bihang till Kungliga Svenska Vetenskaps-Akademie 20(4/5): 1–90.</mixed-citation></ref></ref-list></tp:taxon-treatment>
